# Supplementary material for: Integrating bioinformatic analysis and detailed experiments reveal an EMT‐related biomarker for clear cell renal cell carcinoma
Source: Cancer Med. 2023 Sep 7;12(18):19320–36. doi: 10.1002/cam4.6504 (PMC10557903; doi:10.1002/cam4.6504)
Supplement: Supplementary file 3 — Table S1. [file CAM4-12-19320-s004.xlsx]

## Sheet: geneset (99)
gene symbol	desciiption
ACTA2	actin alpha 2
ADAM12	ADAM metallopeptidase domain 12
AEBP1	AE binding protein 1
ASPN	asporin
BGN	biglycan
C1QTNF3	C1q and TNF related 3
CDH11	cadherin 11
COL10A1	collagen type X alpha 1 chain
COL11A1	collagen type XI alpha 1 chain
COL1A1	collagen type I alpha 1 chain
COL1A2	collagen type I alpha 2 chain
COL3A1	collagen type III alpha 1 chain
COL5A1	collagen type V alpha 1 chain
COL5A2	collagen type V alpha 2 chain
COL6A2	collagen type VI alpha 2 chain
COL6A3	collagen type VI alpha 3 chain
COMP	cartilage oligomeric matrix protein
COPZ2	COPI coat complex subunit zeta 2
CRISPLD2	cysteine rich secretory protein LCCL domain containing 2
CTSK	cathepsin K
DCN	decorin
EDNRA	endothelin receptor type A
EPYC	epiphycan
FAP	fibroblast activation protein alpha
FBN1	fibrillin 1
FN1	fibronectin 1
GLT8D2	glycosyltransferase 8 domain containing 2
GREM1	gremlin 1, DAN family BMP antagonist
INHBA	inhibin subunit beta A
ITGBL1	integrin subunit beta like 1
LGALS1	galectin 1
LOX	lysyl oxidase
LOXL2	lysyl oxidase like 2
LRRC15	leucine rich repeat containing 15
LUM	lumican
MFAP5	microfibril associated protein 5
MMP11	matrix metallopeptidase 11
MMP2	matrix metallopeptidase 2
MXRA5	matrix remodeling associated 5
NID2	nidogen 2
NOX4	NADPH oxidase 4
NTM	neurotrimin
NUAK1	NUAK family kinase 1
OLFML2B	olfactomedin like 2B
PCOLCE	procollagen C-endopeptidase enhancer
PDGFRB	platelet derived growth factor receptor beta
PLAU	plasminogen activator, urokinase
POSTN	periostin
PRRX1	paired related homeobox 1
RAB31	RAB31, member RAS oncogene +B51:B80family
RCN3	reticulocalbin 3
SERPINF1	serpin family F member 1
SFRP4	secreted frizzled related protein 4
SNAI2	snail family transcriptional repressor 2
SPARC	secreted protein acidic and cysteine rich
SPOCK1	SPARC (osteonectin), cwcv and kazal like domains proteoglycan 1
SUGCT	succinyl-CoA:glutarate-CoA transferase
SULF1	sulfatase 1
THBS2	thrombospondin 2
THY1	Thy-1 cell surface antigen
TIMP3	TIMP metallopeptidase inhibitor 3
TMEM158	transmembrane protein 158
TNFAIP6	TNF alpha induced protein 6
VCAN	versican
CD24	CD24 molecule
CDH1	cadherin 1
CDH11	cadherin 11
CDH3	cadherin 3
CDH4	cadherin 4
CLDN7	claudin 7
CRB3	crumbs cell polarity complex component 3
CXADR	CXADR Ig-like cell adhesion molecule
DMKN	dermokine
DSC2	desmocollin 2
DSP	desmoplakin
EPCAM	epithelial cell adhesion molecule
EPPK1	epiplakin 1
F11R	F11 receptor
GJB2	gap junction protein beta 2
GJB3	gap junction protein beta 3
MAL2	mal, T cell differentiation protein 2
MARVELD2	MARVEL domain containing 2
MPZL2	myelin protein zero-like 2
MUC1	mucin 1, cell surface associated
OCLN	occludin
PATJ	PATJ crumbs cell polarity complex component
PCDH7	protocadherin 7
PKP3	plakophilin 3
PMEPA1	prostate transmembrane protein, androgen induced 1
PPL	periplakin
SCEL	sciellin
SFN	stratifin
SH3YL1	SH3 and SYLF domain containing 1
SHROOM3	shroom family member 3
SYTL1	synaptotagmin like 1
TACSTD2	tumor associated calcium signal transducer 2
TMEM30B	transmembrane protein 30B
TSPAN1	tetraspanin 1
TSPAN15	tetraspanin 15
