# Supplementary material for: Integrating bioinformatic analysis and detailed experiments reveal an EMT‐related biomarker for clear cell renal cell carcinoma
Source: Cancer Med. 2023 Sep 7;12(18):19320–36. doi: 10.1002/cam4.6504 (PMC10557903; doi:10.1002/cam4.6504)
Supplement: Supplementary file 4 — Table S2. [file CAM4-12-19320-s001.xlsx]

## Sheet: Supplementary Table1
Drug name
METHOTREXATE
6-THIOGUANINE
6-MERCAPTOPURINE
Nitrogen mustard
Allopurinol
Actinomycin D
Chlorambucil
Thiotepa
Melphalan
Triethylenemelamine
Dromostanolone Propionate
Acrichine
Fluorouracil
Methylprednisolone
Nandrolone phenpropionate
TESTOLACTONE
Mithramycin
Pipobroman
Cyclophosphamide
Mitomycin
Floxuridine
Hydroxyurea
Curcumin
Uracil mustard
Dexamethasone Decadron
Chelerythrine
Mitotane
DACARBAZINE
Vinblastine
Acetalax
3-Bromopyruvate (acid)
Cytarabine
Cordycepin
Vincristine
Megestrol acetate
tfdu
Procarbazine
Lomustine
Daunorubicin
Daunorubicin
STREPTOZOCIN
Calusterone
Estramustine
Vinblastine
Fluphenazine
Arsenic trioxide
AZACITIDINE
Cladribine
Mithramycin
Asparaginase
Ifosfamide
Benzimate
Acetalax
Fludarabine
Cisplatin
Isotretinoin
Teniposide
Doxorubicin
Fludarabine
Bleomycin
Paclitaxel
DECITABINE
Mitomycin
Bendamustine
Etoposide
Homoharringtonine
Mithramycin
Tegafur
Parthenolide
Ribavirin
Dexrazoxane
Pimozide
Elesclomol
Tamoxifen
PENTOSTATIN
WORTMANNIN
RAPAMYCIN
Carboplatin
Valrubicin
geldanamycin analog
Idarubicin
Epirubicin
Elliptinium Acetate
Oxaliplatin
MITOXANTRONE
TRICIRIBINE PHOSPHATE
benzaldehyde (BEN)
Cytarabine
Mitoxantrone
AMONAFIDE
Fludarabine
Batracylin
Buthionine sulphoximine
Tanespimycin
tic10
8-Chloro-adenosine
HYPOTHEMYCIN
Fostamatinib
PYRAZOLOACRIDINE
Imiquimod
FENRETINIDE
DOLASTATIN 10
Carmustine
Mithramycin
Rapamycin
Clofarabine
Vinorelbine
Topotecan
Gemcitabine
Bisacodyl
Irinotecan
Staurosporine
Pyrazoloacridine
Docetaxel
Lapachone
Depsipeptide
Simvastatin
O-6-Benzylguanine
7-Hydroxystaurosporine
7-Hydroxystaurosporine
Raltitrexed
Perifosine
Alvocidib
Midostaurin
XK-469
Triapine
Kahalide F
7-Ethyl-10-hydroxycamptothecin
Okadaic acid
PD-98059
Bortezomib
Irofulven
Temsirolimus
Epothilone B
AMINOFLAVONE
BN-2629
LY-294002
RH1
XK-469
5-Fluoro deoxy uridine 10mer
Denileukin Diftitox Ontak
Pemetrexed
Seliciclib
Vorinostat
Estramustine
Arsenic trioxide
Entinostat
Eribulin mesilate
Alvespimycin
AR-67
Karenitecin
PX-316
AFP464
Rebimastat
Imexon
Gefitinib
Erlotinib
E-7820
Fulvestrant
Celecoxib
Zoledronate
Sonolisib
LMP-400
LMP776
Belinostat
Lapatinib
Irinotecan
Lificguat
SR16157
Dasatinib
Everolimus
DMAPT
Pazopanib
Selumetinib
BML-277
Imatinib
Obatoclax
Lapatinib
Nelfinavir
Nilotinib
Olaparib
Ixabepilone
Raloxifene
Abiraterone
Abiraterone
AT-13387
Sunitinib
Afatinib
Y-27632
salinomycin
Pazopanib
Veliparib
Olaparib
Depsipeptide
pralatrexate
Rigosertib
JNJ-28312141
AMG-458
PF-03084014 diastereomer 1
Amuvatinib
XL-147
Adavosertib
Buparlisib
GSK-461364
PF-562271
RAF-265
AEG-40730
MI-219
Astex FGF inhibitor
SB-590885
XR-11576
XR-5944
Itraconazole
Pemetrexed
Pictilisib
Ispinesib
Sepantronium bromide
Bosutinib
Masitinib
Cediranib
XAV-939
Luminespib
Pimasertib
LY-294002
PD-0325901
1
Foretinib
XL-147
Vismodegib
Actinomycin D
Mitomycin
Hydrastinine HCl
PF-03084014 diastereomer 1
Lenvatinib
BI-2536
Nelarabine
ICG-001
Entinostat
KX-01
Crizotinib
IWR-1
Quizartinib
AZD-1480
Linsitinib
ZM-336372
MK-2206
OSU-03012
Intedanib
Quercetin
sr 13654
Obatoclax
DAUNORUBICIN
DIGOXIN
(-)-Nutlin-3
1st Precursor Intermediate to TDP 665759
Lificguat
ETHINYL ESTRADIOL
Fluorouracil
Nitrogen mustard
Melphalan
AZD-7762
Volasertib
Cpd-401
6-Thioguanine
TYROTHRICIN
Vinblastine
Cabozantinib
Salinomycin
PLX-4720
Neratinib
Deforolimius
Axitinib
Intedanib
Barasertib
Etoposide
Sapitinib
Tivozanib
Azacitidine
Floxuridine
Tivantinib
BMS-754807
tepotinib
ENMD-2076
Trametinib
Palbociclib
RO-5126766
Pracinostat
SNS-314
Amonafide
Carfilzomib
Homoharringtonine
Ixazomib citrate
Teniposide
PKI-587
LY-2606368
Ezatiostat
BX-912
HPI-1
Ponatinib
Lexibulin
Indibulin
SGX-523
Bleomycin
Paclitaxel
Rapamycin
Teniposide
Simvastatin
Varbulin
Belinostat
AZD-8055
Saracatinib
ABT-737
ENMD-2076 Precursor
JNJ-38877605
Triapine
Doxorubicin
Vincristine
Pipamperone
Epirubicin
Idelalisib
Topotecan
ARSENIC TRIOXIDE
CYC-116
6-Mercaptopurine
Quisinostat
6-(4-pyrimidinyl)-1H-indazole derivative
Navitoclax
OSI-027
Dovitinib
KW-2449
PI-103
Alisertib
Docetaxel
Vorinostat
Gefitinib
Clofarabine
Dasatinib
Irinotecan
4SC-202
VINORELBINE
Mocetinostat
AT-9283
(+)-JQ1
Fenretinide
Daporinad
Copanlisib
Tipifarnib
PF-04691502
Voreloxin
BMS-690514
Vandetanib
Tandutinib
Motesanib
Cabozantinib
AMG-900
VE-821
Rabusertib
Teglarinad
Panobinostat
brigatinib
Pevonedistat
Silmitasertib
CUDC-305
TAK-733
Avagacestat
Sonidegib
Sonidegib
CCT-128930
By-Product of CUDC-305
Vemurafenib
SCH-1473759
MK-8033
Vertex ATR inhibitor Cpd 45
TAK-960 analog
BMS-536924
ITRI-260
Ibrutinib
KHK-Indazole
TAK-901
ONX-0914
ST-3595
Des-fluoro-TAK-960
CH-5132799
TAK Plk inhibitor
CT-32228
RO-4987655
SB-1317
MK-0752
PF-477736
Pluripotin
Crenolanib
JZL-195
EMD-534085
AT-13387
LOR-253
AS-703569
PF-04217903
Dinaciclib
BP-1-102
AZD-5363
Alectinib
TAE-684
ARRY-162
(+)-JQ1
BMS-777607
Apitolisib
GSK-2126458
Dabrafenib
BMS-599626
Abexinostat
6-Bromoindirubin-3'-Acetoxime
AZD-4547
delanzomib
Brivanib
NVP-BGJ398
Pp-242
ZSTK-474
UNC-0638
MK-2461
ARRY-380
10058-F4
BAL-101553
INK-128
SCH-900776
SM-406
ONX-0801
ARQ-680
Gandotinib
Alectinib
Varlitinib
MPC-3100
BMN-673
Ganetespib
YK-4-279
S-49076
Bosutinib
PD 184352
Gemcitabine elaidate
AZD-3514
ASP-3026
Refametinib
Dacomitinib
ABT-348
GDC-0152
AEE-788
BYL-719
CT-GSK183
ABT-199
PHA-665752
LY-2228820
BMS-911543
CEP-14083
MLN-2480
Ixazomib
PD 173074
GSK-690693
BAY 61-3606
AEW-541
BMS-387032
Saridegib
Enzastaurin
BMN-673
Birinapant
AZD-2014
MLN-0905
Momelotinib
I-BET-151
Fedratinib
VX-944
Pelitrexol
ADW-742
BPR1J-097
Ipatasertib
GSK-1904529A
Rocilinostat
R-1530
EMD-1204831
Cobimetinib (isomer 1)
Cobimetinib (isomer 1)
enantiomer of PF-4176340
TAK-960
LY-2835219
SAR-245409
SAR-402674
GSK-2636771
SNX-5422
IDH1-Comp 301
CEP-9722
RG-7112
GDC-0349
ARQ-621
AT-13148
VX-322
SAR-125844
LY-2874455
Lestaurtinib
LY-2801653
LY-2090314
ARRY-520 Isomer A
ARRY-520 Isomer A
Pelitrexol isomer A
Pelitrexol isomer B
XL-888
IPI-145
ARRY-704
IDH-C227
KPT-185
LCL-161
PF-4942847
XL-019
PKM2 (9)
Fostamatinib
R-547
KPT-251
GSK-921
VX-689
Bafetinib
R-306465
B-7100
AT-7519
Cilengitide
NMS-E628
I-BET-762
Milciclib
Rebastinib
AZD-2858
P-529
SCH-772984
AMD-070
BMS-863233
Telatinib
CEP-32496
AZD-1208
LDK-378
EXEL-7647
AZD-3463
MK-0429
PI-103
LDK-378
Daporinad
GDC-0032
GSK-1070916
PFI-1
BIX-01294
AZD-8186
E-7820
5-aza-T-dCyd
AZD-6738
LGK-974
VE-822
PF-4989216
AM-5992
Encorafenib
Afuresertib
Defactinib
EXEL-2280
ARRY-614
GSK-2141795
Ombrabulin
Cobimetinib (isomer 1)
FH-535
OTX-015
TAK-632
VS-5584
LEE-011
Osimertinib
CEP-28122
RG-7388
CO-1686
GNE-617
PD183805
spebrutinib
CP-724714
PF-06463922
SOMCL-12-81
selinexor
TAS-116
dimethylfasudil
AZD-6738
AZD-6738 ( R
SAR-260301 (enantiomer 1)
SAR-260301 (enantiomer 1)
AZ-505
MK-0731
maritoclax
MI-773
BAY-87-2243
CEP-37440
GDC-0994
NMS-1286937
CUDC-427
PF-03758309
AMG-232
entosplenitib
JNJ-42756493
GSK-2606414
LY-3009120
PTC-691
AZ-628
Volitinib
AMG-511
JNJ-54302833
MG-132
CX-5461
PWT-33597
CH-5183284
Defactinib
E-3810
cs-1730
CGM-097
VS-4718
E-7449
JNJ-26483327
JNJ-47117096
VT-464
Poziotinib
SGI-1027
CB-839
pyridoclax
Danusertib
Altiratinib
CCT-251545
aldoxorubicin
AZD-3147
A-1210477
CPI-0610
MLN-7243
PQR-309
EPZ-015666
TAS-115
Bet-BAY-002
LOXO-101
RX-3117
BAY-1143572
AZD-8835
AZD-9496
BAY-1161909
BAY-1217389
EGF-816
MI-503
AZD-3965
azd5582
AMG-319
TAE-226
GDC-0810
brigatinib
Sabutoclax
gilteritinib
OTS-964
UMI-77
KU-55933
AZD-3759
Bafetinib
sitravatinib
PF-06747775
A-911
napabucasin
GSK-295
LOR-253
ARV-825
CCT-271850
LY-3154567
Litronesib
SW-044248
ABL-001
LY-3023414
SB-202190
EPZ-020411
MGCD-265
RG-7602
Acalabrutinib
SAR-245409
XL-147
ARQ-092
GDC-0339
APR-246
PF-2771
Sapacitabine
CFI-400945
TAK-659 (isomer 1)
TAK-659 (isomer 1)
INCB-047775
olmutinib
GSK-2194069
AZD-0156
KPT-9274
CC-223
GDC-0084
ARQ-087
ABBV-075
RX-5902
BAY-876
ensartinib
CC-115
BGB-283
BAY-1125976
ASP-5878
CNDAC
CCT-245737
LGH-447
PQR-620
KPT-8602
NTRC-0066-0
BAY-1082439
AMG-51
IPI-549
M2698
serabelisib
A-1331852
WT-161
ABC-1183
CEP-40783
ulixertinib
Selonsertib
PLX-8394
Plinabulin
Sulfatinib
AZD-5153
TP-0903
BPTES
EC-330
SAR-20347
GS-9901
S-63845
zanubrutinib
GNE-140
LXS-196
umbralisib
TPX-0005
BAY-1895344
GDC-0077
CFI-402257
milademetan
BLU-285
PRN-1371
BMS-986158
TAK-931
ON-123300
BAY-1251152
FT-1518
PQR-530
nedisertib
MTX-211
BAY-1816032
LY-3214996
AZD-1390
AMG-176
SHP-099
BAY-1163877
HDM-201
S-222611
ASTX-660
FGF-401
TP-3654
SEL-120
IDF-11774
CC-671
CYC-065
E-7090
PLX-51107
RG-6016
LXH-254
AZD-5991
INCB-057643
JNJ-3887618
PF-6459988
RG-7741
AZD-0364
CC-90003
RG-7112
Copanlisib
BOS-172722
LOXO-195
S-64315
IACS-10759
BAY-2402234
PF-6459988
CG-806
BLU-667
IACS-8968
CH-7057288
ARS-1620
ABBV-744
relacorilant
AZD-4320
TAS-6417
PF-06873600
IDH-305
AZD-3229
futibutinib
Lapachone
LSZ-102
