# Supplementary material for: Integrating bioinformatic analysis and detailed experiments reveal an EMT‐related biomarker for clear cell renal cell carcinoma
Source: Cancer Med. 2023 Sep 7;12(18):19320–36. doi: 10.1002/cam4.6504 (PMC10557903; doi:10.1002/cam4.6504)
Supplement: Supplementary file 5 — Table S3. [file CAM4-12-19320-s007.xlsx]

## Sheet: Sheet1
gene symbol	exp(coef)	exp(-coef)	lower(95%)	upper(95%)	pvalue	FDR
CRB3	0.672238	1.48757	0.611019	0.739591	1.73209e-11	1.68012e-09
TIMP3	0.669188	1.49435	0.594993	0.752635	3.34102e-10	1.62039e-08
TMEM158	1.33862	0.747037	1.22294	1.46525	2.19859e-09	7.10877e-08
SERPINF1	1.31065	0.76298	1.1997	1.43186	2.99273e-09	7.25736e-08
RCN3	1.50023	0.666563	1.31292	1.71427	5.60292e-09	1.08697e-07
LGALS1	1.51435	0.660351	1.31373	1.7456	1.97472e-08	2.75031e-07
PKP3	1.15927	0.862609	1.10381	1.21752	1.98476e-08	2.75031e-07
COL6A2	1.45409	0.687713	1.26598	1.67016	7.11777e-08	8.6303e-07
COL11A1	1.15146	0.86846	1.09402	1.21192	1.12556e-07	1.2131e-06
ADAM12	1.21493	0.82309	1.12788	1.3087	3.15225e-07	3.03585e-06
MPZL2	0.65759	1.5207	0.567359	0.762171	3.44272e-07	3.03585e-06
PCOLCE	1.3619	0.734267	1.21088	1.53176	3.84507e-07	3.1081e-06
COL5A1	1.29258	0.773649	1.16888	1.42937	4.49217e-07	3.35185e-06
PLAU	1.36553	0.732314	1.21228	1.53816	8.82932e-07	6.11746e-06
SH3YL1	0.644215	1.55228	0.540966	0.767171	9.95487e-07	6.43748e-06
SYTL1	1.26301	0.791759	1.14294	1.3957	5.63403e-06	3.41563e-05
EPYC	1.27059	0.787038	1.15792	1.39422	7.25499e-06	4.13961e-05
COL6A3	1.25271	0.798269	1.13541	1.38213	8.27992e-06	4.46196e-05
SHROOM3	0.796162	1.25603	0.721658	0.878357	9.22076e-06	4.70744e-05
COL10A1	1.15745	0.863972	1.08695	1.23251	1.01822e-05	4.93838e-05
COL1A1	1.20815	0.82771	1.10954	1.31554	1.23952e-05	5.72538e-05
SFN	1.15421	0.86639	1.08292	1.2302	1.6184e-05	7.13566e-05
LRRC15	1.14387	0.874229	1.0777	1.21409	1.93461e-05	8.15902e-05
COPZ2	1.37111	0.729336	1.17932	1.5941	3.63487e-05	0.000146909
PRRX1	1.22417	0.816877	1.11129	1.34853	3.95766e-05	0.000153557
OLFML2B	1.31234	0.761999	1.14895	1.49896	4.45604e-05	0.000166245
SUGCT	0.816148	1.22527	0.743286	0.896152	5.14451e-05	0.000184821
NTM	1.18146	0.846413	1.08583	1.28551	6.02592e-05	0.000208013
FAP	1.21129	0.825568	1.10167	1.33181	6.21893e-05	0.000208013
MARVELD2	0.799096	1.25141	0.716454	0.89127	6.68306e-05	0.000216085
CDH1	0.805172	1.24197	0.726813	0.89198	0.000117594	0.000359916
OCLN	0.848893	1.17801	0.783539	0.919698	0.000118735	0.000359916
TSPAN1	0.872657	1.14593	0.814926	0.934477	0.000146426	0.000430404
GJB3	1.15912	0.862727	1.07621	1.2484	0.000218696	0.000623928
GREM1	1.1073	0.903097	1.04889	1.16896	0.000253501	0.000702561
LOXL2	1.24707	0.801879	1.10868	1.40273	0.000298058	0.000803101
GJB2	1.17389	0.851872	1.07132	1.28627	0.000392321	0.00102852
CTSK	1.19138	0.83936	1.08363	1.30986	0.00056411	0.00143996
MMP11	1.27884	0.781958	1.10934	1.47424	0.000631638	0.001571
SPOCK1	1.11951	0.893244	1.0456	1.19866	0.000999611	0.00242406
COMP	1.08472	0.921897	1.03158	1.14059	0.00165006	0.00390381
COL1A2	1.17547	0.850724	1.05908	1.30465	0.00232201	0.00536274
COL5A2	1.22491	0.816384	1.07271	1.39871	0.00246584	0.00556247
LUM	1.09183	0.915891	1.029	1.1585	0.00321269	0.00708253
CD24	0.787685	1.26954	0.68035	0.911953	0.00345362	0.00744448
THBS2	1.11892	0.893718	1.03363	1.21125	0.00506326	0.0106769
SNAI2	1.2274	0.814729	1.0602	1.42097	0.00539318	0.0111306
FN1	1.17555	0.850666	1.04058	1.32802	0.00938301	0.0189615
AEBP1	1.12424	0.889493	1.02649	1.23129	0.0102881	0.0203663
EPCAM	0.889311	1.12447	0.814842	0.970586	0.0112185	0.0217639
VCAN	1.12546	0.888529	1.02281	1.2384	0.0127417	0.0242342
NOX4	0.861408	1.16089	0.765932	0.968785	0.0149621	0.0279101
COL3A1	1.13182	0.883534	1.01988	1.25604	0.01963	0.0358666
F11R	0.706862	1.4147	0.534134	0.935446	0.019967	0.0358666
POSTN	1.11246	0.898909	1.01549	1.21869	0.0208062	0.0366946
CDH11	1.16176	0.860765	1.01709	1.327	0.0221052	0.0382893
CDH3	1.08893	0.918336	1.01371	1.16972	0.0234947	0.0399823
