# Supplementary material for: Integrating bioinformatic analysis and detailed experiments reveal an EMT‐related biomarker for clear cell renal cell carcinoma
Source: Cancer Med. 2023 Sep 7;12(18):19320–36. doi: 10.1002/cam4.6504 (PMC10557903; doi:10.1002/cam4.6504)
Supplement: Supplementary file 6 — Table S4. [file CAM4-12-19320-s002.xlsx]

## Sheet: EMT免疫浸润
sampleID	risk	B.cell.naive	B.cell.memory	B.cell.plasma	T.cell.CD8	T.cell.CD4.naive	T.cell.CD4.memory.resting	T.cell.CD4.memory.activated	T.cell.follicular.helper	T.cell.regulatory.Tregs.	T.cell.gamma.delta	NK.cell.resting	NK.cell.activated	Monocyte	Macrophage.M0	Macrophage.M1	Macrophage.M2	Myeloid.dendritic.cell.resting	Myeloid.dendritic.cell.activated	Mast.cell.activated	Mast.cell.resting	Eosinophil	Neutrophil
TCGA.MM.A563.01	low risk	0.00812461	0.00250831	0	0.135044	0	0.135724	0	0.02631	0.0197491	0.0391766	0	0.0577546	0.139179	0	0.11447	0.24609	0.0112782	0	0.0645918	0	0	0
TCGA.B4.5834.01	low risk	0.0522596	0	0.0388047	0.113201	0	0.146265	0	0.004753	0	0.0144852	0.0246852	0.0364826	0.0754675	0	0.134571	0.292178	0	0	0.0668466	0	0	0
TCGA.B4.5835.01	low risk	0.0208858	0	0.0494156	0.079731	0	0.156768	0	0.0257916	0.00932827	0.0166409	0	0.0362075	0.0338258	0.00735742	0.0519253	0.498715	0	0	0.00784197	0	0	0.00556506
TCGA.B4.5843.01	low risk	0.00236477	0	0	0.0460361	0	0.2471	0	0	0	0	0.0216232	0.0126799	0.0536492	0	0.0212074	0.548213	0	0.000994664	0.046132	0	0	0
TCGA.B0.5705.01	low risk	0	0	0.151071	0.264708	0	0.077505	0	0.0312573	0.0200935	0	0	0.0437482	0.0433936	0	0.0718509	0.280081	0	0	0.0119978	0	0	0.00429375
TCGA.A3.3331.01	low risk	0.0307046	0	0.00897134	0.111618	0	0.143087	0	0.0244696	0	0	0	0.0695809	0.0485693	0	0.0709326	0.354539	0	0	0	0.125856	0	0.0116718
TCGA.B4.5378.01	low risk	0.0652212	0	0.0523534	0.15828	0	0.0943182	0	0.0101185	0	0	0.011843	0.115248	0.08406	0	0.0105308	0.28895	0	0.00689578	0.00649902	0.0956833	0	0
TCGA.A3.3380.01	low risk	0.0219356	0	0.0129201	0.0839403	0	0.149448	0	0	0.0111553	0.00553942	0.0709803	0.000373755	0.038023	0.00471352	0.0329461	0.492652	0	0	0.0693966	0	0	0.00597562
TCGA.CZ.4859.01	low risk	0.00861463	0	0.0301018	0.111875	0	0.181385	0	0	0.00416792	0	0.055975	0.0404066	0.168812	0	0.050349	0.302995	0	0.0235335	0.0217829	0	0	0
TCGA.B0.5699.01	low risk	0	0.00435842	0.026423	0.0700854	0	0.191457	0	0.00140581	0.0373375	0	0.0314698	0.0516731	0.0844265	0	0.124934	0.312762	0	0	0.0562366	0	0	0.007431
TCGA.AK.3425.01	low risk	0	0	0.051082	0.235086	0	0.0189144	0	0.0289719	0.012285	0.0381486	0	0.0418698	0	0.0308196	0.072617	0.460056	0	0	0.00483378	0	0	0.00531534
TCGA.CZ.5986.01	low risk	0	0	0.016993	0.0532172	0	0.20574	0	0.000821511	0	0	0.00356779	0.0366797	0.0562011	0	0.100182	0.504764	0.00152727	0	0.0116367	0.00867048	0	0
TCGA.A3.3378.01	low risk	0.00614481	0	0.0333918	0.12967	0	0.097384	0	0.0385506	0	0.0092389	0	0	0.0344485	0	0.0948665	0.473163	0.0100185	0	0.00216197	0	0	0.0709615
TCGA.EU.5904.01	low risk	0.0611599	0	0.0569616	0.0827332	0	0.177415	0	0.0517035	0	0	0	0.0731392	0.0829514	0	0.0392682	0.211769	0	0.00354716	0	0.15295	0	0.00640191
TCGA.A3.3383.01	low risk	0.0221634	0.0043789	0	0.117791	0	0.231861	0	0.0297355	0.0304108	0.0378399	0	0.0630152	0.0833116	0	0.0608509	0.258327	0.0107647	0.0082624	0.041288	0	0	0
TCGA.CZ.4866.01	low risk	0.00118657	0.0059701	0	0.0670675	0	0.127309	0	0	0.00431582	0	0.0326662	0	0.0370854	0	0.00549184	0.684151	0	0	0.0329504	0	0.00180544	0
TCGA.B8.4619.01	low risk	0.0334283	0	0.0255265	0.0508399	0	0.239303	0	0.0144076	0.0239838	0	0.0379583	0	0.0939231	0	0.0448481	0.294587	0	0.00166303	0.139532	0	0	0
TCGA.AK.3450.01	low risk	0.00573886	0	0.131024	0.108804	0	0.250809	0	0.0418909	0.00982079	0.0556637	0	0.00633012	0.117738	0	0.0873123	0.162662	0	0.00622936	0.0159764	0	0	0
TCGA.A3.3359.01	low risk	0.00145466	0	0.101087	0.246583	0	0.0568625	0	0.0524303	0.00420426	0	0	0.0396189	0.0498674	0	0.129661	0.290023	0	0	0.0179247	0	0	0.0102837
TCGA.B8.5165.01	low risk	0.0567583	0	0.0451315	0.0581794	0	0.241916	0	0.0130817	0	0.0099774	0	0.0279545	0.015897	0.00498289	0.0495573	0.360675	0	0	0.0952325	0.0105828	0	0.0100742
TCGA.A3.3385.01	low risk	0.0133889	0	0.0123537	0.050817	0	0.0911224	0	0	0.000377511	0	0.0368001	0.00688498	0.0642122	0	0.021998	0.457825	0.123002	0	0.0995926	0	0	0.0216251
TCGA.B0.5700.01	low risk	0.00555984	0	0.0320081	0.0858623	0	0.225272	0	0.0123708	0	0.0241883	0	0.0761642	0.0768671	0	0.0497781	0.341639	0	0.0129433	0	0.0573469	0	0
TCGA.B0.5110.01	low risk	0.0283365	0	0.0394255	0.0755097	0	0.16245	0	0.0135335	0.011609	0.0264145	0	0.0469967	0.0650733	0	0.0879162	0.352575	0	0.00360668	0	0.0849308	0	0.00162266
TCGA.B0.5697.01	low risk	0	0	0.0726179	0.265639	0	0.0372708	0	0.0327088	0.00126579	0.0571104	0	0.0825203	0.0200764	0	0.0277274	0.361021	0	0	0	0.0352159	0	0.00682636
TCGA.A3.3387.01	low risk	0	0	0.0244162	0.0535373	0	0.182937	0	0	0.0319264	0	0.0204021	0.00437952	0.0908973	0	0.0288435	0.501307	0.000940166	0	0.0479108	0	0	0.012503
TCGA.BP.5006.01	low risk	0	0	0.0152342	0.0440973	0	0.158228	0	0.0103302	0	0	0.0424699	0.0489335	0.0765265	0	0.0271993	0.460694	0	0.0092371	0	0.102271	0	0.00477922
TCGA.BP.4768.01	low risk	0	0	0.0617419	0.171414	0	0.102246	0	0.0293931	0.0145494	0	0	0.0825197	0.028229	0.0427479	0.0354578	0.38151	0	0	0	0.047252	0	0.00293893
TCGA.A3.3362.01	low risk	0.0437958	0	0.0135618	0.147874	0	0.138142	0	0.0142767	0.0117032	0	0	0.0266849	0.0666138	0	0.06523	0.400288	0	0	0.0525266	0	0	0.0193025
TCGA.B8.4154.01	low risk	0.01759	0	0.0243201	0.154946	0	0.191187	0	0.073502	0.00112052	0.0616812	0	0.0333351	0.0541781	0	0.130258	0.242455	0	0	0.0117679	0.00165217	0	0.00200631
TCGA.B8.5545.01	low risk	0.0164789	0	0.0292391	0.0718889	0	0.175033	0	0	0.00136288	0	0.00745559	0.00840622	0.0412825	0	0.0620672	0.528657	0	0	0.0480455	0	0	0.0100833
TCGA.BP.5186.01	low risk	0	0	0.134215	0.154133	0	0.135117	0	0.0101053	0.00788071	0.0555296	0	0.0749624	0.00854726	0	0.0664926	0.268293	0.00636984	0	0.0783532	0	0	0
TCGA.BP.4964.01	low risk	0.0161695	0	0.0464711	0.159324	0	0.148093	0	0.0320211	0.00243957	0.0381904	0	0.0992758	0.00593819	0.00191578	0.116067	0.314891	0.0018114	0	0.017391	0	0	0
TCGA.BP.4795.01	low risk	0.0365833	0	0.0290203	0.0709382	0	0.251851	0	0	0.020247	0	0	0.0408921	0.0744282	0	0.00705812	0.361773	0	0.00666728	0.100541	0	0	0
TCGA.B0.5120.01	low risk	0.00453009	0	0.0311582	0.0571154	0	0.13441	0	0.0175117	0.00934351	0	0	0.0555935	0.0225706	0	0.0320431	0.469427	0	0	0	0.166114	0	0.000182471
TCGA.3Z.A93Z.01	low risk	0.00347057	0	0.091913	0.154905	0	0.105748	0	0.0176088	0.0189515	0	0.025299	0.0345479	0.0804093	0	0.105678	0.339249	0.000226566	0	0.0219939	0	0	0
TCGA.A3.3358.01	low risk	0.0085638	0.00506043	0.0353556	0.146901	0	0.152234	0	0	0.00272691	0.0551649	0	0.0383818	0.0319859	0	0.049262	0.460068	0.00100818	0	0.0121185	0.0011696	0	0
TCGA.B8.5159.01	low risk	0.0139434	0	0.0907915	0.366952	0	0	0	0.0117828	0.0159046	0.0324629	0	0.0529334	0.0448688	0	0.0665325	0.282607	0	0	0.0138338	0	0	0.00738726
TCGA.B2.5641.01	low risk	0	0	0.0261884	0.34772	0	0.0118734	0	0.0310602	0.0339364	0.0748711	0	0.0736134	0.021276	0	0.0456781	0.325082	0	0	0	0.00124028	0	0.00745984
TCGA.B8.4148.01	low risk	0	0	0.0597787	0.404779	0	0.0200013	0	0.0656297	0.0164358	0	0	0.126163	0.0534471	0	0.0723834	0.177054	0	0	0.00183782	0.00249097	0	0
TCGA.B0.5691.01	low risk	0.0617892	0	0.0861561	0.0863887	0	0.206244	0	0.00992097	0.00993808	0.0138255	0	0.0239014	0.0898658	0	0.0923998	0.26372	0	0	0.05585	0	0	0
TCGA.BP.4986.01	low risk	0.0183885	0	0.0398199	0.0593874	0	0.191717	0	0.0120119	0.0142215	0	0	0.0573146	0.0948718	0	0.0337798	0.417934	0	0	0	0.0506492	0	0.00990419
TCGA.B0.5707.01	low risk	0	0.0270628	0.0179403	0.0644546	0	0.237665	0	0	0	0	0	0.0440248	0.0314658	0.0587074	0.00614625	0.439996	0	0	0.0392564	0.0233691	0	0.00991181
TCGA.AK.3427.01	low risk	0.0614344	0	0.12938	0.00937756	0	0.114106	0	0.0224895	0	0	0	0.074703	0.143291	0	0.0730991	0.312402	0	0.0169847	0	0.042033	0.000699692	0
TCGA.CW.6093.01	low risk	0.0148177	0	0.0099849	0.0568342	0	0.140317	0	0.00024958	0	0	0.065894	0.046222	0.309871	0	0.0289338	0.262929	0	0.0024435	0.0615041	0	0	0
TCGA.AS.3778.01	low risk	0.00469302	0	0.0196402	0.122852	0	0.135048	0	0	0	0	0.0302082	0.0125598	0.0944977	0	0.0739878	0.449803	0	0	0.0547956	0	0	0.0019138
TCGA.BP.5192.01	low risk	0.04498	0	0.0403366	0.128801	0	0.192154	0	0.0246444	0.000452435	0.011418	0	0.0495257	0.00393666	0	0.0643288	0.360088	0	0	0.0793341	0	0	0
TCGA.DV.5567.01	low risk	0.00023059	0	0.0426158	0	0	0.248231	0	0.0107838	0.0683395	0	0.139469	0	0.049342	0.0645323	0.0371236	0.194228	0	0	0.145104	0	0	0
TCGA.CZ.5982.01	low risk	0.0149298	0	0.139747	0.0337057	0	0.221747	0	0.0142128	0	0.029414	0	0.0414922	0.134729	0	0.0665281	0.221219	0	0	0.053347	0	0	0.0289285
TCGA.BP.5180.01	low risk	0	0.000561406	0.0579584	0.136233	0	0.139412	0	0.0462895	0.0109708	0.0355995	0	0.03509	0.0290169	0.0317605	0.0625353	0.342742	0	0	0	0.0718301	0	0
TCGA.BP.4965.01	low risk	0.0188565	0	0.0719678	0.103738	0	0.164957	0	0	0.00455922	0.0158098	0	0.0274857	0.05972	0	0.0657786	0.413327	0.00112735	0	0.0360364	0	0	0.0166358
TCGA.BP.5194.01	low risk	0.0594186	0	0.0454268	0.0826575	0	0.142821	0	0	0	0.00665728	0.000679516	0.0443073	0.00650422	0	0.0601686	0.514003	0	0	0.0352262	0	0	0.00212948
TCGA.CZ.4853.01	low risk	0.0168452	0	0.0609604	0.0972863	0	0.225292	0	0.0115015	0.0312941	0	0.0036714	0.0343028	0.03468	0	0.137575	0.299922	0.000574707	0	0.0460953	0	0	0
TCGA.AK.3460.01	low risk	0	0	0.0676521	0.204664	0	0.106388	0	0.00488696	0	0	0.0312845	0.0331126	0.0159002	0	0.0386939	0.483366	0	0	0.00962658	0.00154775	0	0.00287717
TCGA.BP.4961.01	low risk	0.0466792	0	0.0135077	0.0880975	0	0.167169	0.0140883	0	0	0	0.0748516	0.0041065	0.0248462	0	0.0269435	0.489834	0	0	0.0478801	0	0	0.00199583
TCGA.BP.5187.01	low risk	0.0161856	0	0.0776199	0.215283	0	0.144411	0	0.0302238	0.00479153	0.0378128	0	0.0593129	0.00519745	0	0.115688	0.265649	0	0	0	0.0262851	0	0.00153941
TCGA.DV.5566.01	low risk	0.00205556	0	0.0337286	0.0975246	0	0.161135	0	0.0259259	0.00727201	0	0	0.0472669	0.0165024	0	0.0768198	0.442447	0	0	0	0.0756044	0	0.013718
TCGA.AK.3461.01	low risk	0	0	0.0519721	0.12272	0	0.246025	0	0.0289636	0.0142957	0	0.0463234	0.0355665	0.163374	0	0.061407	0.208801	0	0.000870864	0	0.0165454	0	0.0031356
TCGA.CW.5583.01	low risk	0.0684713	0	0.0548018	0.121183	0	0.141411	0	0	0	0	0.0812506	0.0342895	0.0617217	0	0.0866066	0.272511	0	0.00128533	0.0556617	0	0	0.0208059
TCGA.BP.4999.01	low risk	0.0427025	0	0.0175868	0.0630783	0	0.204077	0	0.00470771	0	0	0.0213039	0.0264315	0.068636	0	0.0395182	0.409154	0	0	0.0945116	0	0	0.0082927
TCGA.BP.4177.01	low risk	0.0511809	0	0.055032	0.0688178	0	0.254794	0	0.000608362	0	0	0	0.0540942	0.0298183	0	0.040376	0.38119	0	0	0	0.0640879	0	0
TCGA.DV.5565.01	low risk	0	0	0.0160537	0.113174	0	0.0875048	0	0.0242354	0.0157815	0	0	0.048921	0.139034	0.0128101	0.0589551	0.458882	0	0.00490483	0	0.0197439	0	0
TCGA.DV.5575.01	low risk	0.0153339	0	0.0988191	0.192258	0	0.232251	0	0.0156649	0	0.0345174	0	0.0372452	0.0205131	0	0.062936	0.273209	0	0.00295342	0	0.0142409	0	5.85e-05
TCGA.BP.5174.01	low risk	0	0	0.08827	0.214556	0	0.030421	0	0.0471116	0	0.0227631	0	0.0662872	0.0760773	0	0.0640096	0.346057	0	0	0.0444468	0	0	0
TCGA.DV.5569.01	low risk	0.0278187	0	0.052317	0.140806	0	0.174371	0	0.0133343	0	0.0236129	0	0.0411162	0.0282945	0.000953345	0.0637772	0.418441	0	0	0.0136372	0	0	0.00152008
TCGA.BP.4991.01	low risk	0.0208823	0	0.0364444	0.0567564	0	0.136319	0	0.0152774	0	0	0.0364204	0.0733821	0.0733772	0	0.0721269	0.421589	0	0	0.0524122	0	0	0.00501284
TCGA.DV.5573.01	low risk	0.00618636	0	0.0189303	0.42868	0	0	0	0.0207008	0.0241461	0.141726	0	0.12924	0.0126387	0	0.0189973	0.169981	0.001739	0.00370434	0	0.0233306	0	0
TCGA.BP.4758.01	low risk	0	0	0.0592334	0.385486	0	0	0	0.121501	0.0320102	0.0658013	0	0.102536	0	0	0.0763766	0.141404	0	0.000945956	0	0.0147055	0	0
TCGA.BP.4969.01	low risk	0.0357258	0	0.0920764	0.092686	0	0.150643	0	0.0129867	0.00966154	0	0.0534413	0.051168	0.0291754	0	0.117699	0.307541	0.000337239	0	0.0468582	0	0	0
TCGA.BP.4775.01	low risk	0.0557971	0	0.0527931	0.066039	0	0.208914	0	0.0327722	0	0	0	0.0464438	0.0793475	0	0.0906151	0.231399	0.00789718	0	0	0.120097	0	0.00788495
TCGA.B2.5636.01	low risk	0.0537985	0	0.0441428	0.0323168	0	0.120965	0	0.00334405	0	0	0	0.0559886	0.0863309	0	0.0270803	0.412534	0	0	0.152394	0	0	0.011105
TCGA.A3.3365.01	low risk	0.0315314	0	0.0139352	0.0820995	0	0.211304	0	0.00278961	0	0.0215318	0.0423839	0	0.0250109	0	0.0704879	0.396714	0	0	0.102211	0	0	0
TCGA.BP.4759.01	low risk	0.0165567	0	0.0430459	0.252947	0	0.111468	0	0.0152325	0.0116452	0	0	0.0406299	0.0394431	0	0.047225	0.383823	0	0.00281093	0.0351725	0	0	0
TCGA.BP.5008.01	low risk	0.0384078	0	0.00172339	0.160123	0	0.223128	0	0.0103679	0	0.0127079	0	0.0593854	0.0254325	0.0131187	0.0841348	0.266395	0	0	0	0.0838719	0	0.0212034
TCGA.B2.5635.01	low risk	0	0	0.0811286	0.243625	0	0.104425	0	0.0397979	0.0141276	0.00697655	0	0.0510222	0.109498	0	0.0522378	0.279881	0	0.000104304	0.0171757	0	0	0
TCGA.A3.3322.01	low risk	0.00121852	0	0	0.0596167	0	0.238459	0	0	0.00284943	0	0.0074863	0.0446571	0.110308	0	0.0223984	0.490684	0	0	0.0223226	0	0	0
TCGA.BP.5170.01	low risk	0.00924657	0	0.0570352	0.0531097	0	0.196274	0	0	0	0.0122203	0	0.0265539	0	0	0.012116	0.553259	0	0.00155263	0	0.0766814	0	0.00195186
TCGA.BP.4789.01	low risk	0.0584637	0	0	0.120761	0	0.205705	0	0	0	0	0.0330337	0.0545321	0.0393401	0	0.0589389	0.305187	0	0	0.116704	0	0	0.00733436
TCGA.DV.5574.01	low risk	0.031098	0	0.0537759	0.172958	0	0.0939842	0	0.00885227	0.00256269	0.0235523	0	0.0258388	0	0	0.035197	0.510793	0	0	0	0.0401006	0	0.00128713
TCGA.CJ.4905.01	low risk	0.0432745	0	0.00670698	0.152761	0	0.14798	0	0	0	0	0.078319	0.0444102	0.107105	0	0.0444478	0.309765	0	0	0.0652296	0	0	0
TCGA.CW.5589.01	low risk	0.00659585	0	0.0110015	0.0708457	0	0.190913	0	0.00321067	0.00581618	0.00834101	0	0.0186012	0.0823209	0	0.0331364	0.517522	0.00433157	0	0.0473642	0	0	0
TCGA.BP.4782.01	low risk	0	0	0.0646528	0.176737	0	0.0613519	0	0.00260021	0.0021295	0.0812807	0	0.0639728	0	0.0256896	0.0633537	0.440773	0	0	0.0158062	0	0	0.00165207
TCGA.BP.4784.01	low risk	0.032962	0	0.111571	0.050583	0	0.154421	0	0.0158904	0.0137692	0	0	0.0544391	0.00187043	0	0.0157031	0.464598	0	0.0291362	0.0550565	0	0	0
TCGA.BP.4765.01	low risk	0.0202735	0	0.0297131	0.0171655	0	0.129305	0	0.00461114	0	0	0.125921	0.0355864	0.136617	0	0.0315258	0.407753	0	0	0.0593025	0.00222563	0	0
TCGA.BP.4769.01	low risk	0.0621965	0	0.0122117	0.0189136	0	0.315535	0	0	0	0	0.000430858	0.034861	0.0447273	0	0.0908447	0.290607	0	0.0357748	0.0938983	0	0	0
TCGA.CJ.4908.01	low risk	0.019308	0	0.0820419	0.185507	0	0.112	0	0.0283929	0.00226415	0	0	0.0430863	0.038001	0	0.0644341	0.359873	0	0	0.0602026	0	0	0.00488972
TCGA.BP.5195.01	low risk	0.0146777	0	0.0931983	0.074708	0	0.181672	0	0.0207861	0.0104913	0.0131823	0	0.0449585	0.107943	0	0.0618027	0.360957	0	0	0.00822911	0	0	0.0073936
TCGA.BP.4760.01	low risk	0.0217446	0	0.0267483	0.0212348	0	0.0964448	0	0	0	0	0.0061947	0.0177298	0.00105431	0.293657	0.0197699	0.405672	0	0	0.0668835	0.0216456	0	0.00122
TCGA.BP.4774.01	low risk	0.0180246	0	0.0341343	0.140296	0	0.149102	0	0.0224061	0.0134032	0	0	0.10495	0.0271403	0	0.054486	0.258785	0	0	0	0.177272	0	0
TCGA.BP.4776.01	low risk	0	0.00994019	0.168166	0.13046	0	0.0950834	0	0.0864809	0	0.0497768	0	0.118436	0.00667649	0	0.0476174	0.194688	0	0.00045724	0	0.0922168	0	0
TCGA.BP.4349.01	low risk	0.0269086	0	0.0175352	0.165561	0	0.149537	0	0.0577283	0.00270751	0	3.48e-05	0.0520637	0.0476253	0	0.0879335	0.370498	0	0	0.0218672	0	0	0
TCGA.BP.4801.01	low risk	0	0.00207355	0.0204248	0.0926647	0	0.0608525	0	0.0137255	0.0041477	0	0	0.065386	0.0149674	0	0.0353053	0.66538	0	0	0	0.0208341	0	0.00423881
TCGA.BP.4344.01	low risk	0.0235889	0	0.000951706	0.023166	0	0.121338	0	0.0379657	0	0	0	0.0616997	0.159596	0	0.045584	0.414889	0	0	0	0.111221	0	0
TCGA.AK.3440.01	low risk	0.0131433	0	0.114355	0	0	0.106873	0	0.0328524	0	0	0	0.105207	0.0430874	0	0.0290138	0.322096	0	0.0962511	0	0.132523	0.00295628	0.00164135
TCGA.BP.4994.01	low risk	0.0498559	0	0.07696	0.133052	0	0.0906834	0	0.0174575	0	0.0130283	0	0.0822656	0.0623769	0.0116936	0.0513321	0.313342	0	0	0	0.0873876	0	0.0105649
TCGA.BP.5004.01	low risk	0.025962	0	0.0450179	0.0772473	0	0.0774212	0	0.005924	0.0121772	0.034153	0	0.000936022	0	0.294411	0.0488367	0.35406	0	0	0.0238544	0	0	0
TCGA.BP.4976.01	low risk	0.00912905	0	0.0728538	0.0273687	0	0.196983	0	0	0.00156466	0	0	0.0617841	0.0905737	0	0.0355942	0.421342	0.00419316	0	0.0682506	0	0	0.0103634
TCGA.BP.5190.01	low risk	0	0	0.0724566	0.127413	0	0.242398	0	0.0219875	0	0.0483223	0	0.0687708	0.00559901	0	0.0630583	0.329029	0	0	0.0197829	0	0	0.00118236
TCGA.BP.4781.01	low risk	0.00392476	0	0.0131101	0	0	0.095076	0	0.031548	0.00926772	0.0195697	0	0.0337634	0.0380029	0.0198694	0.0322151	0.499362	0	0	0	0.204291	0	0
TCGA.BP.4766.01	low risk	0.00684037	0	0.0310229	0.0152714	0	0.114038	0	0.00224937	0	0	0.0487916	0.0509219	0.185513	0.0221689	0.00796708	0.441798	0	0	0	0.068655	0	0.00476262
TCGA.BP.4993.01	low risk	0	0	0.0734601	0.269117	0	0.135671	0	0.0267686	0.00418098	0	0	0.0812608	0.034912	0	0.0417698	0.285102	0	0	0.0477576	0	0	0
TCGA.BP.4777.01	low risk	0.000623892	0.00937619	0.0430369	0.317955	0	0.012408	0	0.0474457	0	0.109507	0	0.089089	0	0	0.0511182	0.305592	0.000557185	0	0	0.0115969	0	0.00169392
TCGA.B2.4099.01	low risk	0.0353577	0	0.00334041	0.0616429	0	0.179505	0	0.0212163	0	0.00926776	0.0164267	0.0556429	0.148076	0	0.0932993	0.351074	0	0	0.0182999	0.00685107	0	0
TCGA.BP.5177.01	low risk	0	0	0.115682	0.18666	0	0.131564	0	0.021866	0.0459781	0	0	0.0709359	0.0709818	0.0204397	0.0966814	0.206651	0	0	0.0325599	0	0	0
TCGA.BP.4998.01	low risk	0.0222601	0	0.0452318	0.151141	0	0.1674	0	0.0075936	0	0.0372181	0	0.022613	0.0669794	0	0.058651	0.380463	0.00498216	0	0.031573	0	0	0.00389454
TCGA.BP.4807.01	low risk	0.00881727	0	0.00959428	0.0323723	0	0.118475	0	0.0115397	0	0	0	0.026337	0.0376187	0	0.0113571	0.584007	0	0	0	0.15827	0	0.00161145
TCGA.BP.5184.01	low risk	0.0248414	0	0.0493675	0.170708	0	0.141368	0	0	0	0.017557	0	0.0303408	0.00620819	0	0.0497384	0.494239	0	0	0.0156317	0	0	0
TCGA.BP.5185.01	low risk	0	0.0130558	0.0688856	0.34665	0	0.0726856	0	0.0437022	0.0594418	0	0	0.110199	0.0246789	0	0.0310831	0.191747	0	0	0.0378709	0	0	0
TCGA.CJ.4886.01	low risk	0.000199762	0	0.0983249	0.185206	0	0.117522	0	0.0169009	0	0.0254235	0	0.127765	0.0104105	0	0.102623	0.290228	0	0	0.0155799	0.00742437	0	0.00239229
TCGA.CJ.4889.01	low risk	0.0265317	0.0918823	0.119005	0.111835	0	0.177635	0	0.00834395	0.00251831	0	0	0.0456647	0.0115103	0.00765398	0.0617186	0.310334	0	0	0.025042	0	0	0.000324728
TCGA.AS.3777.01	low risk	0.0489952	0	0	0.0775861	0	0.198315	0	0.0178397	0.0227445	0.0134878	0	0.021677	0.0469423	0.0306728	0.0725543	0.300345	0	0	0.134906	0	0	0.0139347
TCGA.B8.A54K.01	low risk	0.00334964	0	0.1435	0.0747902	0.00955469	0.0408988	0	0.0237741	0	0	0.162294	0.0532625	0.101261	0	0.0132429	0.314975	0	0.00270974	0.056388	0	0	0
TCGA.A3.A6NJ.01	low risk	0	0	0.118106	0.386603	0	0.00269522	0	0.0461313	0.0223348	0	0	0.0633255	0.0343945	0	0.0800618	0.246149	0	0	0	0	0	0.00019905
TCGA.T7.A92I.01	low risk	0.0124867	0	0.044274	0.136101	0	0.188672	0	0.0165265	0.00304022	0	0	0.0503887	0.133203	0	0.0152023	0.309922	0.00990221	1.42e-05	0	0.0802675	0	0
TCGA.DV.A4VZ.01	low risk	0.0896998	0	0.0215883	0.0350713	0	0.260757	0	0.012196	0.0345146	0	0.0674486	0.0128088	0	0.0494563	0.0200855	0.375297	0	0	0.0210771	0	0	0
TCGA.A3.A8OV.01	low risk	0.00201088	0	0.0068932	0.0703605	0	0.141418	0	0.00440442	0.00543835	0	0.0274278	0.0816148	0.280063	0	0.0305223	0.264554	0	0	0.0852937	0	0	0
TCGA.A3.A6NN.01	low risk	0.00880662	0	0.002994	0.134406	0	0.147541	0	0.000742262	0.000927555	0	0.109411	0.0235545	0.0536737	0	0.056069	0.426427	0.0044271	0	0.0310203	0	0	0
TCGA.MW.A4EC.01	low risk	0.0122561	0	0.090461	0.138637	0	0.116338	0	0.0487203	0.000275774	0	0.0011072	0.0624048	0.11303	0.00428244	0.0389765	0.325355	0.00890838	0	0.0382462	0	0	0.00100095
TCGA.A3.A8CQ.01	low risk	0.0140234	0	0.067141	0.106888	0	0.0918568	0	0.0178416	0.0325409	0	0.0206329	0.0305853	0.0878618	0	0.0310665	0.412553	0.00512161	0	0.0818868	0	0	0
TCGA.B8.A54F.01	low risk	0.0211119	0	0.0445426	0.0708704	0	0.128475	0	0.0086959	0	0	0	0.0412112	0.120828	0	0.0183832	0.517764	0	0	0.0157609	0.0123566	0	0
TCGA.MM.A84U.01	low risk	0	0	0.0532744	0.160702	0	0.160722	0	0.0252469	0.0333137	0	0	0.103048	0.0536407	0	0.0461466	0.309501	0.00518948	0	0.0492148	0	0	0
TCGA.B8.A54G.01	low risk	0	0.010637	0.00320411	0.389704	0	0	0	0.0439504	0.0412913	0.100592	0	0.0248853	0.061324	0	0.0365603	0.281681	0.00536703	0	0	0.000802798	0	0
TCGA.A3.A6NI.01	low risk	0	0	0.030378	0.0578867	0	0.0746083	0	0.0405325	0.00496071	0	0.0472899	0.0386748	0.103906	0	0.0378767	0.532378	0	0	0.0276691	0	0	0.00383944
TCGA.GK.A6C7.01	low risk	0.00608651	0	0.0535504	0.108474	0	0.136314	0	0.0252361	0.0246618	0	0.0672758	0.0825495	0.223944	0	0.0519613	0.208713	0	0.00344426	0.00779026	0	0	0
TCGA.B8.A7U6.01	low risk	0.033378	0	0.0321115	0.0600814	0	0.145154	0	0.0136024	0	0	0	0.065766	0.0680578	0	0.0423676	0.33527	0	0	0	0.198673	0	0.00553876
TCGA.BP.4165.01	low risk	0	0	0.0751887	0.314485	0	0.0475707	0	0.0373052	0.00739189	0.0654617	0.0608727	0.076221	0.0439058	0	0.0464188	0.195569	0	0	0.0247356	0.00487394	0	0
TCGA.A3.3328.01	low risk	0.0890535	0	0.10508	0	0	0.0766379	0	0.0773555	0	0	0.00541993	0.114102	0.246536	0.00207107	0.00200408	0.164263	0	0.0535773	0	0.00454577	0	0.0593537
TCGA.B8.5546.01	low risk	0.0742671	0	0.00320222	0.193274	0	0.302746	0	0	0.0135423	0	0.000811979	0.0493083	0.0608667	0	0	0.285715	0	0.00700827	0.00925845	0	0	0
TCGA.A3.3374.01	low risk	0	0.0123071	0	0.0109586	0	0	0	0.0166028	0.00758845	0.00295082	0.0126533	0	0	0.63216	0.00720463	0.283686	0	0	0	0.0138885	0	0
TCGA.B8.5553.01	low risk	0	0	0.11415	0.203504	0	0.0693766	0	0.0348689	0	0.0371463	0	0.100648	0.0213239	0	0.094818	0.289482	0	0	0	0.0229738	0	0.011708
TCGA.BP.4756.01	low risk	0.0247233	0	0.0745691	0.199964	0	0.0392282	0	0.0285665	0.0109976	0	0	0.080102	0.00606121	0.0171524	0.0962576	0.365133	0.0350204	0	0	0.0222249	0	0
TCGA.CZ.5988.01	low risk	0	0	0.0553625	0.218549	0	0.124803	0	0.0327542	0	0.0690379	0	0.0681363	0.019832	0.0125428	0.0907576	0.299321	0	0	0.00890423	0	0	0
TCGA.B4.5836.01	low risk	0.011057	0	0.071969	0.101394	0	0.109376	0	0.0193231	0	0.0503491	0.0429575	0.0548095	0.0593526	0	0.0958881	0.297593	0	0	0.064977	0	0	0.0209548
TCGA.BP.4158.01	low risk	0	0	0.0277	0.134697	0	0.115901	0	0.0215257	0.00350064	0	0.097661	0.0177937	0.0244883	0	0.0830888	0.405225	0	0	0.0684191	0	0	0
TCGA.B0.5710.01	low risk	0.0487494	0	0.0721443	0.0872065	0	0.181181	0	0.0375268	0	0.0337988	0	0.0406088	0.0263524	0.119735	0.0734391	0.252341	0	0	0.026917	0	0	0
TCGA.CW.6088.01	low risk	0.008749	0	0.00956093	0.0992682	0	0.15774	0	0.00471386	0.00542284	0	0.047598	0.00980259	0.114648	0	0.0398118	0.368001	0	0.0033223	0.131362	0	0	0
TCGA.B2.5633.01	low risk	0	5.23e-05	0.0549398	0.0642598	0	0.188226	0	0.0117646	0.00885882	0.00580943	0	0.0296881	0.0128299	0	0.0754122	0.479072	0.00526676	0	0.0598023	0	0	0.0040177
TCGA.B0.5119.01	low risk	0	0	0.0668842	0.351492	0	0.0616339	0	0.0323263	0.0137196	0.00873376	0	0.0652598	0.0304889	0	0.0331786	0.321186	0	0	0.0116236	0	0	0.00347366
TCGA.BP.4162.01	low risk	0.00152392	0	0.0484103	0.316771	0	0.0612976	0	0.0789241	0.000382136	0.0204268	0	0.108994	0.0187456	0.00905589	0.0642258	0.251263	0.00160342	0	0	0.0134101	0	0.00496745
TCGA.A3.3370.01	low risk	0	0	0.122885	0.315971	0	0.0433342	0	0.0269918	0.0134424	0	0	0.0667669	0.026546	0	0.0864547	0.279376	0	0	0.0139132	0	0	0.00431906
TCGA.B0.5695.01	low risk	0.0595963	0	0.0792251	0.193749	0	0.161554	0	0.011002	0.00333347	0	0.0368509	0.0321871	0.074142	0	0.0445679	0.217898	0	0	0.0858945	0	0	0
TCGA.BP.4325.01	low risk	0	0	0.0506649	0.414362	0	0	0	0.0419917	0.00867094	0.00812841	0	0.076924	0.0429543	0	0.0375335	0.28616	0	0	0	0.0310765	0	0.00153368
TCGA.CZ.4856.01	low risk	0	0	0.172748	0.201446	0	0.092073	0	0.036244	0.0260954	0.0182463	0	0.0552352	0.0145338	0	0.0596273	0.301436	0.0022446	0	0.0200701	0	0	0
TCGA.A3.3329.01	low risk	0.0140243	0	0.0475753	0.126395	0	0.129839	0	0.0554385	0	0.0366088	0	0.0273947	0.0498502	0	0.167438	0.335738	0	0	0.00632511	0	0	0.00337418
TCGA.CJ.4892.01	low risk	0	0	0.0458796	0.491048	0	0.0358545	0	0.056009	0.0256769	0.0189364	0	0.14066	0.0243469	0	0.0258513	0.12421	0	0.001107	0	0.0104203	0	0
TCGA.B0.5121.01	low risk	0	0	0.0572253	0.144591	0	0.209818	0	0.0164864	0	0.06904	0.0464413	0.0144059	0.0706518	0	0.0564627	0.234267	0	0	0.0794132	0	0	0.00119725
TCGA.B0.5702.01	low risk	0	0.0297272	0.0442196	0.309454	0	0.0761178	0	0	0.0959701	0	0	0.12737	0.0801431	0	0.00645231	0.193323	0.00974575	0	0.0274767	0	0	0
TCGA.A3.3349.01	low risk	0.0166519	0	0	0.125586	0	0.106619	0.00131338	0	0.00398684	0	0.045258	0.011068	0.0988448	0	0.0145436	0.415317	0	0.000610668	0.160202	0	0	0
TCGA.BP.4995.01	low risk	0.0425023	0	0.0877189	0.153652	0	0.0795774	0	0.0211755	0	0.0130317	0	0.116298	0.0732728	0.0148668	0.0476008	0.29194	0	0	0.00524986	0.0441881	0	0.00892539
TCGA.B0.5698.01	low risk	0	0	0.0574559	0.109302	0	0.179098	0.000874043	0.037197	0.0144045	0.000550361	0	0.0239539	0.117002	0	0.0640317	0.380758	0	0.000567823	0	0.00495387	0	0.00985182
TCGA.B8.4621.01	low risk	0.023322	0	0.0343622	0.0743452	0	0.051162	0	0.0113896	0	0	0	0.0228106	0.0906443	0.0708975	0.0311713	0.552372	0	0	0.00670523	0	0	0.0308184
TCGA.A3.3306.01	low risk	0.0142991	0	0.0743161	0.0428588	0	0.286685	0	0.0169979	0	0.0380263	0	0.0316805	0.120852	0	0.0701641	0.283348	0	0.00119066	0.014783	0	0	0.00479907
TCGA.B0.5703.01	low risk	0.0205859	0	0.00296323	0.383096	0	0.188326	0	0.0183497	0	0.0221292	0.0589418	0.107312	0.0561393	0.0117353	0.0693253	0.0211307	0	0	0.039966	0	0	0
TCGA.B8.5549.01	low risk	0	0	0.0764118	0.330088	0	0.0842573	0	0.0114807	0.007704	0.0105381	0	0.0613795	0.0342124	0	0.041587	0.31471	0	0	0	0.0185748	0	0.00905632
TCGA.CZ.5984.01	low risk	0	0	0.0740705	0.0680264	0	0.228072	0	0.0215853	0.0323113	0	0	0.0165053	0.019663	0	0.0511284	0.39846	0.0470374	0	0.0292124	0	0	0.0139283
TCGA.A3.3373.01	low risk	0.0143889	0	0.0427695	0.0549652	0	0.151649	0	0	0	0	0	0.0399837	0.0383803	0	0.0892044	0.44762	0.00955825	0	0.103345	0	0	0.00813474
TCGA.CJ.4874.01	low risk	0.00245378	0	0.0765973	0.361935	0	0.00420983	0	0.0290456	0.0186129	0.0504917	0	0.100785	0.018981	0	0.0947858	0.231954	0	0	0.00110907	0.0090391	0	0
TCGA.A3.3367.01	low risk	0.00978974	0	0.00727595	0.0764214	0	0.213876	0	0.00674012	0	0.00957893	0	0.0173098	0.0877599	0	0.0857478	0.39155	0.0227951	0	0.0701912	0	0	0.000964474
TCGA.BP.4968.01	low risk	0	0	0.08995	0.307628	0	0.10162	0	0.0380956	0.0259832	0	0	0.134236	0.0289107	0	0.0731402	0.186047	0	0	0	0.0124199	0	0.0019701
TCGA.BP.4338.01	low risk	0.00312727	0	0.0141584	0.0372966	0	0.0953982	0	0.0134793	0.0271505	0.00620278	0	0.00533986	0	0	0.00449707	0.745901	0	0.0139011	0.028392	0	0	0.00515582
TCGA.CJ.4872.01	low risk	0.0157689	0	0.0336526	0.142997	0	0.260209	0	0.0194981	0.0044822	0.0243579	0.000324738	0.0204051	0.0429052	0	0.0945443	0.284178	0	0	0.0566766	0	0	0
TCGA.A3.3320.01	low risk	0.0222927	0	0.0321794	0.120113	0	0.180394	0	0.00536203	0.00113673	0	0	0.0434692	0.0376662	0	0.0768526	0.308138	0	0	0	0.143458	0	0.0289381
TCGA.B0.5690.01	low risk	0.0331031	0	0.0560053	0.0445133	0	0.159789	0	0.00685678	0.0313841	0	0.0201547	0.0763838	0.190302	0.000160662	0.0826275	0.218152	0	0	0.080567	0	0	0
TCGA.A3.3323.01	low risk	0.00924388	0	0.0328613	0.111825	0	0.177312	0	0.0264314	0.00216327	0	0.00220145	0.0159175	0.131179	0	0.0855052	0.376964	0	0	0.0246923	0	0	0.00370333
TCGA.B0.5117.01	low risk	0.0993939	0	0.103945	0.0136095	0	0.152218	0	0.0249926	0.0269585	0	0	0.111311	0.0233975	0	0.0516422	0.32631	0	0.0168626	0.0493596	0	0	0
TCGA.B8.4146.01	low risk	0.0195468	0	0.00338627	0.117172	0	0.107877	0.0327114	0	0	0.0707224	0	0.0533332	0	0	0.164477	0.37939	0.00265001	0	0.0260832	0	0.0226506	0
TCGA.AK.3444.01	low risk	0.0328161	0	0.0619636	0.230417	0	0.0971478	0	0.0282811	0	0.0636515	0	0.076546	0.0279234	0	0.121282	0.240435	0	0	0.0135653	0	0	0.00597143
TCGA.EU.5906.01	low risk	0.0263527	0	0.0441891	0.0414141	0	0.197941	0	0	0	0.0116197	0.0186994	0	0.0423388	0	0.0425641	0.506644	0	0	0.044255	0	0	0.0239818
TCGA.B2.3924.01	low risk	0.00778231	0	0.049693	0.388824	0	0	0.000108378	0.0512951	0.02826	0.0671317	0	0.0713475	0.0347337	0	0.057662	0.235662	0	0	0	0.00749969	0	0
TCGA.B0.5693.01	low risk	0.0327169	0	0.0519818	0	0	0.20651	0	0.00702875	0.00958364	0	0.133566	0	0.107965	0	0.033188	0.304079	0	0.00624357	0.0889035	0	0	0.0182333
TCGA.B2.4102.01	low risk	0.00801693	0	0.0246407	0.0581715	0	0.183148	0	0.0108276	0.00158129	0	0.0190809	0.0114413	0.163374	0	0.0950756	0.344844	0	0.00341907	0.0683068	0	0	0.00807307
TCGA.BP.4987.01	low risk	0	0	0.0477494	0.263147	0	0.111855	0	0.0176817	0.0141944	0	0	0.0586342	0.057082	0	0.0427247	0.346156	0	0	0.0346014	0	0	0.00617412
TCGA.CZ.4862.01	low risk	0	0	0.0292059	0.441959	0	0.0449711	0	0.00993093	0.0171636	0.00208982	0	0.0550665	0.0515676	0	0.0982592	0.245299	0	0	0.00448675	0	0	0
TCGA.BP.5181.01	low risk	0	0	0.0189523	0.118554	0	0.208188	0	0	0.00389442	0	0.0289944	0.0440848	0.0572601	0	0.0849095	0.352552	0	0.00140376	0.0775077	0	0	0.00369844
TCGA.BP.4176.01	low risk	0	0.0346257	0.0355507	0.0504788	0	0.190255	0	0	0.00914668	0.0273201	0	0.00855324	0.0394379	0.0335131	0.00456616	0.418286	0.00434027	0	0	0.115295	0.00419218	0.0244395
TCGA.B8.5552.01	low risk	0.0395262	0	0.0526521	0.0903223	0	0.163283	0	0.0115447	0.00887825	0.0100946	0	0.0359171	0.0134387	0.0353785	0.0311362	0.45871	0	0	0	0.0452543	0	0.00386502
TCGA.AK.3434.01	low risk	0.00592753	0	0.0395822	0.280489	0	0.0964534	0	0.0605637	0.0150515	0.144037	0	0.0189416	0	0	0.0932749	0.236342	0	0.00107584	0.00793626	0	0	0.000323826
TCGA.BP.4804.01	low risk	0	0	0.0177473	0.250619	0	0.0847028	0	0.0612371	0.0116498	0.0303083	0	0.0819649	0	0.0971542	0.0803829	0.273556	0	0	0.00715412	0.00352391	0	0
TCGA.A3.3319.01	low risk	0	5.83e-05	0.016111	0.0724272	0	0.171125	0	0.00762273	0.0318214	0	0.0180228	0.0197438	0.0834454	0	0.0504862	0.449307	0	0	0.069024	0	0	0.0108053
TCGA.CJ.4634.01	low risk	0.00528882	0	0.0279566	0.0993519	0	0.0997842	0	0.00969443	0	0	0	0.0237184	0.0582977	0	0.0345524	0.565207	0	0	0.0761484	0	0	0
TCGA.CJ.4899.01	low risk	0.0530708	0	0.0362961	0.0865841	0	0.103485	0	0.00327128	0.000915929	0.00580759	0	0.017076	0.00216523	0	0.020965	0.594986	0	0	0.0753775	0	0	0
TCGA.CW.5581.01	low risk	0	0	0.114595	0.161479	0	0.253373	0	0.0285856	0	0.0238689	0	0.0517833	0.00839306	0	0.0786286	0.227168	0.00622618	0.00210173	0.0413188	0	0	0.0024789
TCGA.CJ.4893.01	low risk	0.00353359	0	0.0613481	0.390132	0	0.109166	0	0.0200179	0	0.0197683	0	0.037193	0.0591486	0	0.071216	0.216842	0	0	0.0112804	0	0	0.000353983
TCGA.BP.4963.01	low risk	0.0126281	0	0.0229837	0.109713	0	0.213637	0	0.00739241	0.0250267	0	0	0.0157006	0.0653113	0.00172669	0.0546567	0.455647	0	0	0.0115344	0	0	0.00404163
TCGA.B0.5812.01	low risk	0.00059292	0	0.0514294	0.124134	0	0.210497	0	0.0085839	0	0.041191	0.00555606	0.0113322	0.0960809	0	0.115379	0.303357	0	0	0.0265111	0.00535645	0	0
TCGA.AK.3458.01	low risk	0.0212067	0	0.0364615	0.153225	0	0.252359	0	0.00762764	0	0.241228	0	0.0133706	0.00242054	0	0.0556649	0.177916	0	0.00461673	0.031563	0	0	0.00234153
TCGA.A3.3324.01	low risk	0.00258384	0	0.0068365	0.138781	0	0.193823	0	0	0	0.0767263	0	0.0440471	0.0471263	0	0.0600751	0.404386	0.00393698	0.00161569	0.0200627	0	0	0
TCGA.BP.4959.01	low risk	0.0120429	0	0.00619193	0.0760422	0	0.195349	0	0.00423269	0	0	0	0.0153006	0.0313141	0.083743	0.0100586	0.528066	0	0.00343877	0.0340349	0	0	0.000185769
TCGA.BP.4982.01	low risk	0.0397161	0	0.0519323	0.122694	0	0.185989	0	0.0169455	0.000629118	0	0	0.0270646	0.0465279	0	0.0672129	0.403404	0	0	0.029774	0.000777402	0	0.00733336
TCGA.CJ.5683.01	low risk	0	0	0.0795938	0.162604	0	0.129454	0	0.015573	0.000451904	0.00572487	0	0.080353	0.0383919	0	0.0344104	0.439863	0	0	0.00110224	0.0124782	0	0
TCGA.CJ.5686.01	low risk	0.000852285	0	0.122169	0.11386	0	0.17995	0	0.0245833	0	0.0511077	0	0.0157849	0.0465093	0	0.0553312	0.372621	0	0	0.000530886	0	0	0.0166998
TCGA.BP.4977.01	low risk	0.000574746	0	0.0220854	0.0995741	0	0.226603	0	0.00552251	0.00204588	0.0134944	0	0.0119661	0.0200085	0.0245569	0.0918045	0.438209	0	0	0.043555	0	0	0
TCGA.BP.4975.01	low risk	0.0126903	0	0.0668602	0.0440468	0	0.146346	0	0	0	0	0.000919617	0.0273534	0.0474706	0.00932903	0.0327409	0.543351	0	0	0.058867	0	0	0.0100259
TCGA.AK.3454.01	low risk	0.032526	0	0.0153125	0.155381	0	0.200885	0.0600434	0	0	0	0.0973562	0.0415997	0.0935103	0	0.0978671	0.174208	0	0.00362357	0	0.0211385	0	0.00654929
TCGA.CJ.4903.01	low risk	0	5.36e-05	0.0585685	0.164236	0	0.118149	0	0.0546975	0	0.0280083	0	0.0944109	0.0430283	0	0.0398324	0.304069	0	0	0	0.0926693	0	0.00227691
TCGA.A3.3382.01	low risk	0.000871174	0	0.0760108	0.232487	0	0.137183	0.00453017	0.0187141	0.0189549	0.0193317	0	0	0.0192508	0	0.0510295	0.407953	0	0.00425729	0	0.00942684	0	0
TCGA.CJ.4635.01	low risk	0	0	0.0332331	0.390345	0	0.0741095	0	0.0356662	0.0152034	0.0449275	0	0.0428467	0	0.0628759	0.0344419	0.259296	0	0	0	0.00632791	0	0.000726779
TCGA.BP.4161.01	low risk	0	0	0.034392	0.202577	0	0.16543	0	0.0476584	0.00673032	0	0	0.0497731	0.0342808	0	0.0680534	0.372823	0	0	0.0172317	0	0	0.00105056
TCGA.CW.6090.01	low risk	0.0200081	0	0.0839175	0.160367	0	0	0	0.0191954	0.0090443	0.0146023	0	0.0332639	0.0657859	0	0.00814758	0.508247	0	0.0154631	0.0511655	0	0	0.0107929
TCGA.AK.3465.01	low risk	0.0558929	0	0.087847	0.0381051	0	0.136241	0	0.00816669	0	0	0	0.0591773	0.0450974	0	0.0767071	0.360671	0.00622948	0	0.123812	0	0	0.00205224
TCGA.6D.AA2E.01	low risk	0.0150323	0	0.103237	0.181651	0	0.103902	0	0.0295117	0.00175089	0.0107483	0	0.0811675	0.0354582	0	0.00888144	0.357007	0.000720239	0	0	0.0709326	0	0
TCGA.A3.A6NL.01	low risk	0	0	0.0372754	0.12991	0	0.122303	0	0.0181639	0.00179952	0	0.0515942	0.0218408	0.0968379	0	0.0766338	0.382243	0	0	0.0574796	0	0	0.00391793
TCGA.DV.A4W0.01	low risk	0.0408928	0	0.059084	0.0914655	0	0.0826581	0	0.0281779	0	0.0054107	0	0.0271009	0.0071002	0.0170924	0.0891953	0.515858	0	0	0.0359637	0	0	0
TCGA.B8.A54E.01	low risk	0.018886	0	0.0522973	0.0595774	0	0.143188	0	0.0706942	0	0.0139913	0	0.0497596	0.095931	0	0.050748	0.437824	0	0.00235063	0	0.00475219	0	0
TCGA.B4.5844.01	low risk	0.0203095	0	0.000599671	0.101976	0	0.100142	0	0	0.00511377	0	0.100005	0.0207207	0.25896	0.0549903	0.0549348	0.195094	0	0	0.0871541	0	0	0
TCGA.CZ.5989.01	low risk	0.0117703	0	0.00814559	0.00248224	0	0.166717	0	0.00961085	0	0.219098	0	0.0662726	0.0383064	0	0.126745	0.332912	0	0	0.00387326	0.00400557	0.0100613	0
TCGA.A3.3363.01	low risk	0.00310454	0.00842392	0	0.0616837	0	0.153966	0	0	0.00660122	0.01757	0	0.0204226	0	0	0.0040001	0.587534	0	0.000772089	0.120939	0	0	0.014982
TCGA.CZ.5985.01	low risk	0	0.00141209	0.0504252	0.0831917	0	0.128792	0	0.0303269	0	0.0146246	0	0.0419283	0.0334973	0.0403157	0.0756574	0.480266	0	0	0.00396746	0	0	0.0155957
TCGA.BP.5007.01	low risk	0	0	0.121945	0.277704	0	0.034205	0	0.026867	0.0101188	0.0422981	0	0.0549263	0.0113986	0	0.0765326	0.329788	0	0	0.0141562	0	0	6.09e-05
TCGA.AK.3429.01	low risk	0.000381909	0	0.0927436	0.35625	0	0	0.00234331	0.0517037	0.020417	0.165748	0	0.0750424	0.00124959	0	0.0994134	0.115601	0.00783103	0.000623319	0.000229342	0.010422	0	0
TCGA.A3.3317.01	low risk	0.000163152	0	0.0594964	0.165027	0	0.0762607	0	0.0300228	0.00455309	0	0	0.0535908	0.0290209	0	0.0948099	0.457089	0	0	0	0.0213076	0	0.00865841
TCGA.CJ.4639.01	low risk	0	0	0.145501	0.330205	0	0.111526	0	0.0693426	0	0.0110291	0	0.100099	0.0166392	0	0.0576864	0.143114	0	0.000634679	0.012689	0	0	0.00153449
TCGA.CZ.5452.01	low risk	0.000331027	0.00192774	0.0160098	0.388728	0	0	0	0.0826343	0.0227668	0.0810905	0	0.112965	0	0	0.0322583	0.23661	0.000103697	0	0	0.0185211	0	0.00605471
TCGA.B0.5706.01	low risk	0	0.00850946	0.247067	0.326226	0	0.0897376	0.00286337	0.0355705	0.0308493	0.0508571	0	0.0520081	0.00363446	0	0.051531	0.0939526	0	0	0.00181046	0	0	0.00538323
TCGA.CZ.5451.01	low risk	0	0	0.0655736	0.186297	0	0.0661688	0	0.0259829	0.00107938	0.00170404	0	0.0978525	0.023302	0	0.0687484	0.45794	0	0	0.00535153	0	0	0
TCGA.AK.3456.01	low risk	0.0278332	0	0.0214247	0.0229006	0	0.0948329	0	6.78e-05	0	0	0	0.0154732	0.0259374	0.158236	0.0196575	0.586559	0	0	0.013186	0	0	0.0138921
TCGA.BP.4174.01	low risk	0.00708155	0	0.00803227	0.0578976	0	0.18336	0	0	0.0117881	0.0633684	0	0.02944	0.0533022	0	0.115147	0.432009	0.00717826	0	0.0313952	0	0	0
TCGA.A3.3357.01	low risk	0.00287021	0	0.0153304	0.222967	0	0.0937936	0	0.0212472	0.0122205	0.0334385	0	0.0237283	0.0217533	0	0.0260641	0.513946	0	0	0	0.00413243	0	0.00850846
TCGA.BP.4173.01	low risk	0	0.00317394	0.0441825	0.379042	0	0.00507877	0	0.0784167	0.0314487	0.00176733	0	0.0906664	0.0701013	0	0.0523046	0.219127	0	0	0	0.0205857	0	0.00410511
TCGA.AK.3451.01	low risk	0.00589085	0	0.00826565	0.324043	0	0.101726	0	0.00941433	0	0.100058	0	0.0398316	0.0138048	0.014203	0.0263042	0.267607	0.0376889	0	0.0487141	0	0	0.00244863
TCGA.A3.3343.01	low risk	0	0	0.039627	0.0744008	0	0.23476	0	0.00774202	0	0	0.0463414	0.00586548	0.0897188	0	0.0654851	0.426961	0	0	0.00672628	0	0	0.00237191
TCGA.CZ.5470.01	low risk	0	0	0.0887436	0.206953	0	0.164011	0	0.0371412	0.00973493	0.0416035	0	0.0594594	0.0548039	0	0.0589823	0.249493	0	0	0.0287528	0	0	0.00032161
TCGA.AK.3443.01	low risk	0.288132	0	0.250319	0.0258363	0	0	0	0	0	0	0.0138702	0	0.0649133	0.036673	0	0.2855	0	0.012312	0.0196584	0	0.000919973	0.00186557
TCGA.AK.3433.01	low risk	0.0104952	0	0.00016681	0.0832371	0	0.241594	0	0.0201973	0.0166392	0	0.0137841	0.0953639	0.0415808	0	0.0358739	0.272361	0	0	0.166534	0	0.00217188	0
TCGA.AK.3447.01	low risk	0.0296469	0	0.103615	0.0864217	0	0.1813	0	0	0	0.06882	0.0634581	0.0596585	0.036715	0	0.0741179	0.23066	0	0	0.04415	0	0	0.0214372
TCGA.AK.3453.01	low risk	0.0247074	0	0.0713394	0.039279	0	0.14731	0	0.00224793	0	0	0	0.0208057	0.0424633	0	0.00068149	0.50606	0	0	0.140419	0.00468764	0	0
TCGA.B2.3923.01	low risk	0.0485355	0	0.110803	0.02595	0	0.0714124	0	0.0351911	0	0.0268713	0	0.0958356	0.0266315	0	0.0240672	0.467951	0	0.00531348	0.0131263	0.0342668	0	0.0140444
TCGA.CZ.5463.01	low risk	0	0	0.0434901	0.161711	0	0.0815521	0	0.0167493	0	0.0683675	0	0.0822375	0.00192632	0	0.156074	0.376851	0	0	0.00656832	0	0	0.00447286
TCGA.BP.4962.01	low risk	0	0	0.0326056	0.295311	0	0.018854	0	0.0232075	0.0316509	0.0849968	0	0.0763244	0.0195432	0	0.0641853	0.343108	0	0	0.00978225	0	0	0.000430763
TCGA.CJ.6032.01	low risk	0	0	0.0753891	0.198173	0	0.126045	0	0.0273181	0.00752833	0.0234282	0	0.10322	0.0300341	0	0.0542601	0.314933	0	0	0	0.0396726	0	0
TCGA.BP.5200.01	low risk	0.0200887	0	0.0357997	0.202021	0	0.131542	0	0.0319979	0.00121131	0.0276632	0	0.0725211	0.0102306	0	0.0500654	0.358566	0	0	0	0.0392459	0	0.0190475
TCGA.A3.3351.01	low risk	0	0	0.0443218	0.269685	0	0.114266	0	0.0334477	0.0285136	0	0	0.0599213	0.0950354	0	0.0389425	0.308762	0	0	0.00528056	0	0	0.00182346
TCGA.A3.3335.01	low risk	0.0313996	0	0.0768821	0.0407533	0	0.311216	0.00525546	0.0216467	0.00126952	0	0.0216216	0	0.0145807	0.000118884	0.0270032	0.399793	0	0.0168787	0	0.0108792	0	0.0207024
TCGA.B8.A54H.01	low risk	0	0	0.0979577	0.406775	0	0.0405126	0	0.0630364	0.0156063	0	0	0.0621547	0.0424745	0	0.0303658	0.236186	0	0	0.00493044	0	0	0
TCGA.B8.5162.01	low risk	0	0.00458074	0.127548	0.224352	0	0.0968394	0	0.0305009	0.00681247	0.00747032	0	0.0466376	0.0323222	0.00908146	0.0494951	0.364277	0	0	0	0	0	8.26e-05
TCGA.CJ.5675.01	low risk	0	0.00171906	0.0115621	0.439869	0	0	0	0.0167599	0.0211786	0.168801	0	0.0801127	0	0	0.0605319	0.170601	0.00953028	0	0	0.0193343	0	0
TCGA.B2.4101.01	low risk	0.0116423	0	0.0745728	0.15945	0	0.213011	0	0.0182887	0.00599561	0	0.0143849	0.0465926	0.0581872	0	0.0909513	0.248529	0.00274557	0	0.0536098	0	0	0.00203922
TCGA.B2.A4SR.01	low risk	0	0	0.0243473	0.143772	0	0.150326	0	0.0651441	0.00146733	0.0057616	0	0.0559573	0.0284639	0.0059535	0.0737362	0.357765	0.0196347	0	0.0676709	0	0	0
TCGA.B8.A54J.01	low risk	0	0	0.106357	0.306694	0	0.0160484	0	0.0686688	0.0164008	0.0304446	0	0.0504319	0.0766633	0	0.0717388	0.240818	0	0.000418449	0.0146786	0	0	0.000637697
TCGA.MM.A564.01	low risk	0	0	0	0.171553	0	0.0606572	0	0.0091484	0.0223888	0	0.0559254	0.0925168	0.267145	0	0.0288695	0.211292	0	0	0.0805035	0	0	0
TCGA.CJ.4876.01	low risk	0	0	0.172517	0.427149	0	0	0.00274691	0.0365453	0.0751439	0.0239556	0	0.133687	0.00365031	0	0.0722896	0.0425726	0	0	0	0.00974143	0	0
TCGA.CJ.4643.01	low risk	0.00572471	0	0.0455198	0.102737	0	0.240539	0	0.00638061	0	0.0213753	0	0.054052	0.114097	0	0.0760868	0.313986	0	0	0.0195021	0	0	0
TCGA.BP.4970.01	low risk	0.00110896	0	0.0577866	0.185855	0	0.133811	0	0.0195471	0.00284559	0.0657034	0	0.0422213	0.0788773	0	0.0525742	0.34203	0	0	0.0120446	0.00260315	0	0.00299199
TCGA.CJ.4869.01	low risk	0	0	0.00462253	0.405983	0	0.156048	0	0.0544811	0.0283674	0.0423141	0	0.071422	0.00370789	0	0.0282982	0.196962	0	0	0	0.00779297	0	0
TCGA.A3.3372.01	low risk	0	0	0.0467016	0.165726	0	0.120083	0	0.0189285	0	0	0.00197908	0.0268553	0.113925	0	0.104826	0.351117	0	0	0.0498588	0	0	0
TCGA.BP.4967.01	low risk	0	0	0.0984072	0.108654	0	0.16874	0	0.00641202	0.0155145	0	0	0.0732366	0.0531175	0	0.0591399	0.385096	0	0	0.0247981	0.000394586	0	0.00649002
TCGA.BP.4160.01	low risk	0.00785588	0	0.0429204	0.378188	0	0.0440432	0	0.0321738	0	0.120442	0	0.074642	0.00358643	0	0.0566258	0.208849	0.0036419	0	0	0.0239923	0	0.00303966
TCGA.BP.4332.01	low risk	0.00521491	0	0.0428736	0.199494	0	0.0262813	0	0.0245935	0	0	0	0.0662585	0.0877123	0	0.0160416	0.53153	0	0	0	0	0	0
TCGA.B8.4151.01	low risk	0.000668128	0.000204768	0.0131163	0.115557	0	0.17522	0	0.0165298	0.0419661	0	0.0131254	0	0.156118	0	0.123464	0.272181	0	0.00391493	0.0679344	0	0	0
TCGA.BP.4330.01	low risk	0.00873143	0	0.0680785	0.368288	0	0.101218	0	0.0169411	0.0230105	0.00876651	0	0.0718322	0.0350454	0	0.0979039	0.177519	0	0	0.0226656	0	0	0
TCGA.BP.4351.01	low risk	0	0	0.0656042	0.146432	0	0.0865362	0	0.061337	0	0.0279448	0	0.054868	0.0461905	0	0.0400246	0.448675	0	0	0.0223871	0	0	0
TCGA.B0.5113.01	low risk	0.0131431	0	0.0968942	0.132582	0	0.177697	0	0.0453729	0	0.023611	0	0.0373092	0.0379022	0	0.0673199	0.315359	0	0	0.0412069	0.00785025	0	0.00375312
TCGA.B0.5108.01	low risk	0.00395789	0.000261465	0.00580872	0.0424829	0	0.245428	0.00562531	0	0.0091136	0.000289469	0	0.0183715	0.0428811	0.0511543	0.0815994	0.442644	0	0	0	0.0456768	0	0.00470515
TCGA.B8.5164.01	low risk	0	0.00519143	0.0532638	0.343191	0	0.10552	0	0.0407128	0.0186601	0.0842341	0	0.0413497	0.00174887	0	0.0699293	0.214865	0.00988332	0	0	0.0076237	0	0.0038273
TCGA.BP.4166.01	low risk	0.0233723	0	0.037156	0.151103	0	0.158933	0	0.013442	0.00308767	0.0127247	0.00257793	0.0252893	0.0191776	0	0.0447694	0.465918	0	0	0.042449	0	0	0
TCGA.BP.4163.01	low risk	0.00923863	0.000737499	0	0.13464	0	0.0977897	0	0.000382262	0.00487072	0	0.00363352	0.043889	0.114994	0	0.0641893	0.45588	0.00416436	0	0.0644485	0	0	0.00114221
TCGA.B0.4710.01	low risk	0.0221197	0	0.0619236	0.225776	0	0.158541	0	0.0213959	0	0	0.0586622	0.010399	0.114435	0	0.0294072	0.243707	0	0	0.0257313	0.0252048	0	0.00269659
TCGA.CJ.4636.01	low risk	0	0	0.00705096	0.312973	0	0	0	0.0289461	0.0105401	0.00784007	0	0.0519835	0.0130955	0	0.0388699	0.519494	0	0	0.00691589	0.000542514	0	0.00174836
TCGA.BP.4989.01	low risk	0.000537772	0.00113435	0.0263538	0.458263	0	0	0.0115481	0.0374581	0.0313584	0.0823113	0	0.122328	0.0350497	0	0.0199489	0.166573	0	0	0	0.00713609	0	0
TCGA.BP.4971.01	low risk	0	0.0078562	0	0.131817	0	0.245255	0	0.00965111	0.0653183	0	0	0.0616644	0.0309694	0.0833769	0.0647581	0.260514	0.022027	0	0.0167926	0	0	0
TCGA.CJ.4640.01	low risk	0	0	0.0390088	0.260441	0	0.13446	0	0.0101868	0.00953384	0.0469009	0	0.0354743	0.0390754	0	0.101103	0.297934	0	0	0.0258836	0	0	0
TCGA.B0.5696.01	low risk	0.0133543	0	0.129023	0.141382	0	0.118023	0	0.0231737	0.00313166	0.0113808	0	0.0873185	0.110619	0	0.0472376	0.274527	0	0.00143214	0.0393975	0	0	0
TCGA.BP.5202.01	low risk	0.0357175	0	0.0546187	0.0945178	0	0.125873	0	0.018081	0	0	0.00352901	0.0644805	0.0752361	0	0.0580086	0.462989	0	0	0	0.00694895	0	0
TCGA.CJ.5684.01	low risk	0	0	0.0884049	0.319507	0	0.095491	0	0.0416953	0.0121945	0.0358568	0	0.0873455	0.00504327	0.00262327	0.0646397	0.198296	0	0	0.0489035	0	0	0
TCGA.B0.4718.01	low risk	0.00206515	0	0.0797543	0.218244	0	0.112632	0	0.0786426	0.0248552	0	0	0.045956	2.69e-05	0	0.0746191	0.310354	0	0	0.0487782	0	0	0.00407265
TCGA.CJ.4870.01	low risk	0.0467322	0	0.00140724	0.0293312	0	0.248967	0	0	0	0	0.0726512	0.017366	0.168203	0.0506755	0.0268671	0.287487	0	0.00470501	0.0248193	0.0207882	0	0
TCGA.CZ.5466.01	low risk	0	0.017558	0.0278664	0.151148	0	0.13337	0	0.0226973	0.0438193	0	0	0.0783183	0.0250242	0.0214835	0.0530869	0.40745	0.0041851	0	0.0139931	0	0	0
TCGA.CJ.4878.01	low risk	0.00228418	0.00346626	0	0	0	0.36282	0	0.00307508	0.0142424	0	0.0816691	0	0.134454	0	0.0628025	0.209027	0	0.00723735	0	0.089568	0	0.0293544
TCGA.CZ.5458.01	low risk	0.0101841	0	0.0676109	0.132152	0	0.299381	0	0.00856856	0	0.0341748	0	0.0414862	0.102866	0	0.0521667	0.236155	0	0.00659464	0.00865958	0	0	0
TCGA.CJ.4897.01	low risk	0.0832136	0	0.147244	0.146685	0	0.0852829	0	0.0323798	0.00371352	0.0133471	0	0.0378932	0.0249998	0	0.115846	0.272647	0	0	0.0367483	0	0	0
TCGA.EU.5907.01	low risk	0.0038658	0	0.00279932	0	0	0.251551	0	0.000796697	0.0277505	0	0	0.0281145	0.0444393	0	0.0919296	0.539122	0	9.51e-05	0	0.00953615	0	0
TCGA.BP.4973.01	low risk	0.0293784	0	0.0423863	0.144127	0	0.283888	0	0.033566	0	0.044415	0	0.0172094	0.0316823	0	0.0803878	0.274183	0	0.000944677	0.00826195	0	0	0.00957056
TCGA.BP.5183.01	low risk	0	0	0.0670335	0.292965	0	0.0924717	0	0.0481966	0.0130541	0	0	0.0700605	0.0525369	0	0.0780276	0.282263	0	0	0.00339084	0	0	0
TCGA.B8.4153.01	low risk	0.0195034	0	0.00722774	0.209759	0	0.128227	0	0	0.00990507	0	0.00858874	0.062454	0.113998	0	0.0360236	0.355268	0	0.00203983	0.0470057	0	0	0
TCGA.BP.4803.01	low risk	0.0249111	0	0.0697023	0.14451	0	0.134563	0	0.0144533	0.00441957	0	0	0.0578713	0.0032078	0	0.0528736	0.436421	0	0	0	0.0561406	0	0.00092703
TCGA.BP.4972.01	low risk	0.0199718	0	0.012671	0.0624893	0	0.0817335	0	0.00506174	0	4.61e-06	0	0.0338069	0.0249994	0.0416546	0.0446123	0.623392	0	0	0	0.0418959	0	0.00770711
TCGA.CJ.4884.01	low risk	0	0.00420465	0.05109	0.22317	0	0.149848	0	0.033543	0.0115511	0.016568	0	0.0607634	0.0548568	0	0.0543708	0.332723	0	0	0.00731172	0	0	0
TCGA.AK.3445.01	low risk	0.0119859	0	0.014332	0.131049	0	0.221195	0	0.00330581	0.0758923	0	0	0.0393877	0.00577882	0	0.0931527	0.369204	0.00970163	0	0.016145	0.00433296	0	0.00453729
TCGA.CJ.4916.01	low risk	0	0	0.0725884	0.373582	0	0	0	0.0484534	0.0225373	0.107289	0	0.122347	0	0	0.0887548	0.151638	0.000868011	0	0	0.011942	0	0
TCGA.CJ.4902.01	low risk	0	0.000882334	0.0563457	0.123477	0	0.0776526	0	0.0339902	0.0198173	0.00364866	0	0.0488082	0.0268363	0.0327423	0.0635223	0.481164	0	0	0.0311131	0	0	0
TCGA.CZ.5457.01	low risk	0.0128133	0	0.107968	0.18139	0	0	0	0	0.00364917	0.0552086	0	0.0211876	0.0157716	0	0.0652379	0.518169	0	0	0.01145	0	0	0.00715489
TCGA.A3.A8OW.01	low risk	0	0	0.127601	0.286684	0	0.0664933	0	0.0525791	0.0531439	0	0	0.0805935	0.0367604	0	0.0270947	0.232499	0	0	0.031592	0	0	0.00495993
TCGA.B8.A54D.01	low risk	0.00109137	0	0.0130873	0.414775	0	0	0	0.0403278	0.0332994	0.0489814	0	0.0617803	0.00101719	0	0.0337657	0.347062	0	0	0	0.00297604	0	0.00183616
TCGA.B4.5832.01	low risk	0.0428662	0	0.0117331	0	0	0.362925	0.00190526	0	0	0.108823	0	0.0113639	0.0905933	0	0.114443	0.215803	0	0	0.022985	0	0.0137064	0.00285301
TCGA.CW.5587.01	low risk	0	0	0.0281353	0.368256	0	0	0	0.0178951	0.0118314	0.0394622	0	0.0994731	0.0512088	0	0.0949324	0.288308	0	0	0.00013559	0	0	0.00036127
TCGA.AK.3428.01	low risk	0.0229438	0	0.00981056	0.0877002	0	0.0893008	0	0.00471097	0	0.00147647	0	0.0337082	0.362988	0	0.0183669	0.239419	0	0.0771419	0	0.0224778	0	0.0299565
TCGA.A3.3307.01	low risk	0	0	0.0473866	0.213494	0	0.122552	0	0.0384708	0.0136102	0	0	0.0353118	0.125848	0	0.0712739	0.316458	0	0	0.00988986	0	0	0.0057042
TCGA.B0.5713.01	low risk	0.0351799	0	0.0776244	0.166854	0	0.0912747	0	0.0132811	0.00165692	0.029536	0	0.0940161	0.10186	0	0.164842	0.219081	0	0	0.00479412	0	0	0
TCGA.CZ.4863.01	low risk	0.00840338	0	0.0149859	0.366859	0	0.0675681	0	0.026628	0.000266204	0.161888	0	0.0752878	0	0	0.0862026	0.144702	0.0140383	0	0.03317	0	0	0
TCGA.B0.5116.01	low risk	5.18e-05	0	0.145851	0.116536	0	0.198626	0	0.0262943	0.0107415	0.020061	0	0.105936	0.0145552	0	0.0486417	0.260307	0	0	0	0.0523989	0	0
TCGA.B0.5692.01	low risk	0.00120606	0	0.0242537	0.416406	0	0	0	0.0545635	0.0410944	0.124516	0	0.149541	0	0	0.0486508	0.118354	0.000832694	0	0	0.0205815	0	0
TCGA.BP.4797.01	low risk	0	0.00117023	0.0639519	0.161836	0	0.146007	0	0.0274353	0.00701861	0.0219774	0	0.0554268	0.0385187	0	0.0533302	0.403256	0	0	0	0.00744337	0	0.0126281
TCGA.B0.5701.01	low risk	0	0	0.104443	0.119835	0	0.151143	0	0.0458128	0.00564208	0.0817145	0	0.0427816	0	0.05121	0.127516	0.254539	0	0	0.0053525	0	0	0.0100106
TCGA.B0.5701.11	low risk	0.0945559	0	0.0732303	0.0306697	0	0.122062	0	0	0	0	0	0.054694	0.107628	0	0.00261857	0.418745	0	0.0045009	0.0912951	0	0	0
TCGA.B0.5400.01	low risk	0	0	0.0370518	0.2017	0	0.130305	0	0.031024	0.00491231	0	0	0.11895	0.0204909	0.086714	0.032126	0.243494	0	0	0	0.0537281	0	0.0395038
TCGA.BP.4347.01	low risk	0.031412	0	0.0866977	0.11987	0	0.249528	0	0.0129424	0.0034641	0.0401774	0	0.0575756	0.0400683	0	0.07329	0.252537	0	0.0035342	0.0218365	0.00706735	0	0
TCGA.CZ.5459.01	low risk	0.000649737	0	0.0365996	0.244061	0	0.142371	0	0.0465113	0.0149033	0.0190131	0	0.0566341	0.00167456	0	0.139014	0.265555	0.000632984	0	0.0301102	0	0	0.00226943
TCGA.B0.5711.01	low risk	0.0126488	0	0.0806741	0.131083	0	0.183279	0	0.0132429	1.83e-05	0.0368525	0	0.0528212	0.0753251	0	0.0631628	0.243243	0.00212298	0	0.105527	0	0	0
TCGA.CJ.4907.01	low risk	0.0293686	0	0.0542376	0.0889696	0	0.104119	0	0.00322865	0.00492507	0	0.0199564	0.0413281	0.0744568	0	0.0502014	0.496839	0	0	0.0308539	0	0	0.00151532
TCGA.CJ.5676.01	low risk	0	0	0.0782709	0.170687	0	0.178648	0	0.0531506	0.0129606	0.00305518	0	0.0325676	0.0584705	0	0.0279651	0.37573	0	0	0	0.00849367	0	0
TCGA.CJ.4901.01	low risk	0.00723765	0	0.0528854	0.243958	0	0.148416	0	0.0642846	0.0255664	0.142036	0	0.0262193	0	0	0.10505	0.153282	0.0157787	0	0	0.0123873	0	0.00289811
TCGA.AK.3436.01	low risk	0.00402112	0	0.0341422	0.151367	0	0.361688	0	0	0.0505577	0.0191593	0.0187114	0	0	0.0411243	0.0102848	0.296495	0	0	0.0109162	0	0	0.00153302
TCGA.B0.5712.01	low risk	0.0103533	0	0.122968	0.190883	0	0.165736	0	0.056239	0	0.0243765	0	0.106589	0.0111043	0	0.0410627	0.233259	0	0.00400639	0	0.0329945	0	0.000428571
TCGA.B0.5115.01	low risk	0.00604685	0	0.00726004	0.0760002	0	0.315418	0	0.00906931	0.000748441	0	0.0571659	0.00753061	0.0536086	0.0114527	0.0591597	0.381418	0	0	0.0151217	0	0	0
TCGA.B4.5377.01	low risk	0.00506804	0	0.0245811	0.193826	0	0.107001	0	0.0288737	0.0181871	0	0	0.0588564	0.0858082	0	0.100429	0.332268	0.00744247	0	0	0.0283022	0	0.00935703
TCGA.B4.5838.01	low risk	0.0370899	0	0.0924574	0.191396	0	0.0432305	0	0.00838466	0	0.0492395	0	0.0358131	0.0129743	0	0.116947	0.358708	0.0213048	0	0.0234999	0	0	0.00895502
TCGA.CW.5591.01	low risk	0.0180143	0	0.0028268	0.0901119	0	0.198997	0	0	0.0137299	0	0.0376212	0.00212309	0.222035	0	0.0253034	0.297287	0.00239282	0	0.0895576	0	0	0
TCGA.CJ.4904.01	low risk	0.0402627	0	0.0303	0.135228	0	0.201873	0	0	0	0.0357413	0	0.0364514	0.0381078	0	0.141999	0.287234	0	0	0.0528017	0	0	0
TCGA.B8.4622.01	low risk	0.00570296	0	0.0321007	0.0860625	0	0.195162	0	0.00754755	0.0163729	0	0.0716523	0.0226183	0.0917393	0	0.0375606	0.390594	0	0	0.0351823	0	0	0.00770417
TCGA.CJ.4885.01	low risk	0.0380248	0	0.0791791	0.144101	0	0.217523	0	0.0131447	0	0.00529888	0	0.0753422	0.102357	0	0.0302866	0.260526	0	0.00982281	0.0234304	0	0	0.000963679
TCGA.CJ.5682.01	low risk	0	0	0.0480963	0.200696	0	0.24333	0	0.00811223	0.000404649	0.0249239	0	0.0512799	0.026713	0	0.122171	0.248123	0	0	0.0212034	0	0	0.00494683
TCGA.CJ.4871.01	low risk	0	0	0.0625608	0.104293	0	0.190246	0	0.0131845	0.0107143	0	0.0102594	0.0272831	0.0431232	0	0.0886376	0.431441	0	0	0.0131845	0	0	0.00507251
TCGA.CW.5585.01	low risk	0.0182897	0	0.0145153	0.0483054	0	0.244231	0	0	0.00230711	0	0.0606344	0.0576255	0.173643	0	0.0290725	0.315637	0	0.00132085	0.0344187	0	0	0
TCGA.BP.5201.01	low risk	0.000235005	0	0.0523275	0.327871	0	0.0766389	0	0.0804227	0.0155345	0.113904	0	0.0896584	0	0	0.0720072	0.159945	0	0	0	0.0114568	0	0
TCGA.CZ.5464.01	low risk	0	0	0.0359113	0.157509	0	0.0763671	0	0.0756099	0.0569017	0.0551901	0	0.0930142	0.0256821	0.00142861	0.0666579	0.341183	0	0	0	0.0116184	0	0.0029271
TCGA.CZ.5460.01	low risk	0	0.0166179	0.0730894	0.246464	0	0.0659903	0	0.0736157	0.0566511	0.0398159	0	0.0914959	0.0271629	0.0037203	0.0657968	0.221679	0	0	0.00528234	0.00210783	0	0.0105097
TCGA.B0.5402.01	low risk	0.0821972	0	0.0518501	0.0840034	0	0.215467	0	0.0138171	0.000911031	0	0.00454805	0.081028	0.0474556	0	0.119947	0.246773	0	0	0	0.0520028	0	0
TCGA.BP.4798.01	low risk	0.00945542	0	0.0128088	0.374072	0	0.068692	0	0.0308518	0.0230389	0.0207992	0	0.0693213	0.0667302	0	0.0757096	0.217863	0.00417589	0	0	0.022971	0	0.00351136
TCGA.BP.4353.01	low risk	0.0116406	0	0.0548086	0.144458	0	0.0477705	0.00655825	0.026447	0	0.0744045	0	0.0267603	0.000874281	0	0.0718645	0.481361	0.00492056	0	0.0475128	0	0	0.000618991
TCGA.B0.5104.01	low risk	0.0543701	0	0.0639933	0.0562525	0	0.235858	0	0	0.0029558	0	0.0317899	0	0.200605	0	0.0610756	0.27105	0	0	0.0209683	0	0	0.00108161
TCGA.A3.3311.01	low risk	0.0260829	0	0.105048	0.13591	0	0.112826	0	0.0339234	0.00315468	0.0370768	0	0.022958	0.0705328	0	0.0543438	0.373826	0	0	0.0188995	0	0	0.00541879
TCGA.B0.5102.01	low risk	0.00795521	0	0.0371427	0.177515	0	0.141019	0	0.0160877	0.00370548	0.00434617	0	0.0724822	0.00916157	0	0.0611601	0.461171	0	0	0	0.00825403	0	0
TCGA.B0.5098.01	low risk	0.0330109	0.0132496	0.0738462	0.165838	0	0.160443	0	0.1165	0	0	0	0.125135	0.0637508	0.0823249	0.0678179	0.0980833	0	0	0	0	0	0
TCGA.B0.4945.01	low risk	0.0154358	0	0.0952452	0.121109	0	0.0671668	0	0.0548207	0.00514183	0.0252254	0	0.0395362	0.0210038	0	0.111169	0.43241	0	0	0.0117358	0	0	0
TCGA.B0.5106.01	low risk	0	0	0.0511373	0.255942	0	0.0729682	0	0.0277325	0.000205151	0	0	0.0585858	0.0960032	0	0.0269588	0.368666	0	0.00107469	0.0376958	0	0	0.00303009
TCGA.B0.4823.01	low risk	0.00770553	0	0.043281	0.266699	0	0.070696	0	0.0154383	0.0063826	0	0	0.0466045	0.0074008	0	0.0493313	0.479833	0	0	0.00662802	0	0	0
TCGA.BP.4331.01	low risk	0	0	0.0448099	0.099166	0	0.171374	0	0.058001	0.00218992	0.00466732	0.00036034	0.0064634	0.127196	0	0.0433126	0.400247	0	0	0.0403008	0	0	0.00191142
TCGA.A3.3376.01	low risk	0.0154151	0	0.00936472	0.0424396	0	0.159478	0	0	0	0	0.0348246	0.0200627	0.194527	0	0.0165102	0.437683	0	0	0.0652928	0	0	0.0044019
TCGA.B0.4834.01	low risk	0.0123968	0	0.0101889	0.161541	0	0.282656	0	0.0196861	0.0275899	0	0.00359894	0.0206027	0.0806937	0	0.00553433	0.176828	0	0	0.189094	0	0.00958889	0
TCGA.B0.5077.01	low risk	0.00613501	0	0.0217798	0.192505	0	0.0934877	0	0.0394998	0	0	0	0.0793722	0	0.0628564	0.0369611	0.464922	0	0	0	0.00248114	0	0
TCGA.B0.4824.01	low risk	0	0	0.0608474	0.322696	0	0.00528204	0	0.0376575	0.0133841	0.017626	0	0.112423	0.0365383	0	0.0513958	0.314817	0	0	0	0.0236253	0	0.00370679
TCGA.CJ.6030.01	low risk	0.00881587	0	0.03138	0.119386	0	0.132731	0	0.0284871	0	0.0537089	0	0.0239215	0.00385878	0	0.045732	0.526302	0	0	0.0256765	0	0	0
TCGA.BP.5168.01	low risk	0.0141004	0	0.0116598	0.147132	0	0.186839	0	0.0189942	0	0	0	0.133172	0.0312619	0	0.108316	0.272255	0.00622276	0	0	0.0700466	0	0
TCGA.DV.5576.01	low risk	0	0	0.0620724	0.03424	0	0.188573	0	0	0	0	0.0174134	0.099312	0.0718433	0	0.0492563	0.28542	0	0	0.187971	0	0	0.0038987
TCGA.BP.5173.01	low risk	0	0	0.0520906	0.414545	0	0	0	0.0660462	0.0363161	0.0444954	0	0.108052	0.00488514	0	0.058582	0.197897	0.00091894	0	0.0150178	0.00115374	0	0
TCGA.A3.3325.01	low risk	0.000904887	0.0095631	0.00516898	0.042728	0	0.302572	0	0	0.0133086	0	0.0138377	0.0104833	0.091772	0	0.0288984	0.394979	0	0	0.0832004	0	0	0.00258375
TCGA.BP.5176.01	low risk	0	0	0.045278	0.157998	0	0.18359	0	0.0117186	0.00378343	0.00331869	0.044947	0.0681647	0.0280413	0	0.0661812	0.350657	0	0	0.0363216	0	0	0
TCGA.CZ.4865.01	low risk	0.00068197	0	0.0726311	0.232889	0	0.0602815	0	0.00532338	0.00444722	0.0438293	0	0.0590726	0.016843	0.00815013	0.111127	0.36473	0	0	0.0199937	0	0	0
TCGA.BP.4790.01	low risk	0.000978387	0	0.0580251	0.136902	0	0.264817	0	0.0220153	0.0312089	0	0	0.0668295	0.00533929	0.0510174	0.0689085	0.262988	0.00796827	0	0.0230025	0	0	0
TCGA.CJ.5672.01	low risk	0	0	0.057434	0.391598	0	0	0	0.0146322	0.0407361	0.0321616	0	0.0957528	0.0354827	0	0.0668303	0.248779	0	0	0.0137938	0.00113658	0	0.00166283
TCGA.BP.4159.01	low risk	0	0.00032938	0.0417136	0.0820169	0	0.221865	0	0	0	0.0357471	0.060612	0.0546518	0.0983211	0	0.0486304	0.312885	0	0	0.043227	0	0	0
TCGA.B0.4839.01	low risk	0	0.00132124	0.0554187	0.107543	0	0.146488	0	0.0088354	0.000292302	0	0.0445509	0.061318	0.0964116	0	0.0535524	0.37621	0	0	0.0465306	0	0	0.00152852
TCGA.BP.4326.01	low risk	0.00510383	0	0.0814543	0	0	0.174979	0	0.0337642	0.0878853	0	0.0636703	0.019976	0.0419062	0.102185	0.0209988	0.195986	0	0.0309769	0.107683	0	0	0.0334304
TCGA.BP.4340.01	low risk	0.0453893	0	0.0796189	0.0635512	0	0.15019	0	0.0367083	0.00725441	0	0	0.0954451	0.0457068	0	0.120159	0.324372	0	0.00125256	0	0.0266074	0	0.0037448
TCGA.CZ.4854.01	low risk	0.0126974	0	0.0943862	0.115326	0	0.140467	0	0.0523371	0.00713658	0.0230532	0	0.0556008	0	0.0423868	0.060705	0.38076	0	0	0.0124755	0	0	0.00266883
TCGA.BP.4170.01	low risk	0	0	0.0639256	0.119409	0	0.156039	0	0.059315	0	0.0326198	0	0.0589897	0.0341168	0	0.0688431	0.322078	0	0	0	0.0753688	0	0.00929514
TCGA.B0.4833.01	low risk	0	0	0.120815	0.313519	0	0.0514593	0	0.0936102	0.0251201	0	0	0.0752378	0.0326722	0	0.0574501	0.204536	0	0	0.0192096	0.00637094	0	0
TCGA.B0.4838.01	low risk	0	0	0.0644041	0.556244	0	0	0	0.0503778	0.0276777	0	0	0.0648132	0.0262587	0	0.0391319	0.152606	0	0	0	0.0174203	0	0.00106626
TCGA.A3.3313.01	low risk	0.00363667	0	0.0251635	0	0	0.178868	0	0.00322122	0.00902555	0	0.0326088	0.040894	0.131625	0	0.0284549	0.529467	0	0	0	0	0.0170348	0
TCGA.B2.4098.01	low risk	0.00499252	0.0107517	0.0501144	0.0665264	0	0.090526	0	0.0286705	0.0110171	0	0.0112137	0.00137001	0.0366585	0.0522106	0.00762716	0.590753	0.00144192	0	0.000207724	0	0	0.0359188
TCGA.BP.5189.01	low risk	0	0	0.0687053	0.0445751	0	0.219961	0.00624853	0	0	0.0126282	0	0.0227402	0.110714	0	0.0503915	0.398645	0	0	0.032885	0	0	0.0325067
TCGA.CJ.5689.01	low risk	0.020753	0	0.0539153	0.190145	0	0.0290773	0.00102404	0.0190117	0.00752866	0	0.00896764	0.068382	0.0947627	0	0.0185529	0.444431	0	0	0.0374302	0	0	0.00601907
TCGA.G6.A8L8.01	low risk	0.00527711	0.00686183	0	0.0763942	0	0.31629	0	0.0112057	0.0530582	0	0.041986	0.137891	0.0996354	0	0.0229762	0.162114	0	0.0124768	0.0538342	0	0	0
TCGA.B0.4852.01	low risk	0.0213807	0	0.0883864	0.109099	0	0.146119	0	0.0408119	0	0.0567176	0	0.0354769	0.0665214	0	0.105215	0.296243	0	0	0.0127294	0.0164488	0	0.00485114
TCGA.BP.4327.01	low risk	0	0.000442771	0.0656279	0.149151	0	0.0603918	0	0.0233303	0.00830505	0	0.0420668	0.0574287	0.0224748	0	0.0418621	0.503728	0	0	0.0251905	0	0	0
TCGA.CZ.4864.01	low risk	0.0240958	0	0.0198092	0.245832	0	0.168251	0	0.027555	0.026579	0.0760218	0	0.0138746	0.00848274	0	0.151343	0.212866	0.0136543	0	0.0116356	0	0	0
TCGA.B0.4816.01	low risk	0.0214323	0	0	0.0942883	0	0.193352	0	0.00377025	0.00439426	0	0.0509936	0.00487814	0.228678	0	0.0310029	0.355284	0	0.00201778	0.00617315	0	0	0.00373502
TCGA.CZ.5453.01	low risk	0.00194217	0	0.0116328	0.0418326	0	0.1651	0	0	0.00160294	0	0	0.0957765	0.183053	0	0.0419283	0.392291	0	0.00467848	0	0.0601623	0	0
TCGA.CZ.4861.01	low risk	0	0.0161766	0.0311229	0.0578948	0	0.166342	0	0.0377706	0	0	0	0.0469777	0.0677437	0	0.0932742	0.383722	0.00998193	0	0	0.0604062	0.00155056	0.0270367
TCGA.B0.4818.01	low risk	0	0.00731096	0.199782	0.167064	0	0.127234	0	0.082203	0	0.0445444	0	0.0605417	0.0674544	0	0.0493486	0.175999	0	0	0.00235248	0.0101329	0	0.00603288
TCGA.AK.3431.01	low risk	0.0442772	0	0.0500317	0.0859811	0	0.269209	0	0	0	0	0.0865089	0	0.0892639	0.0159284	0.027278	0.305638	0	0	0.0185537	0	0	0.00733061
TCGA.B0.5075.01	low risk	0.00898494	0	0.00864751	0.128553	0	0.00611013	0	0.0185188	0.0187164	0.0207943	0	0.0603564	0.0109815	0.0202305	0.0105729	0.598254	0.00303647	0	0	0.0800555	0	0.00618716
TCGA.BP.4329.01	low risk	0.0241177	0	0.00967135	0.0837311	0	0.286056	0	0.00955258	0.00325659	0	0.00753794	0.0295978	0.0650193	0.0525745	0.0748893	0.291797	0	0	0.0621985	0	0	0
TCGA.BP.4334.01	low risk	0	0.0115446	0	0.01717	0	0.12644	0	0.0493095	0.0430626	0	0.0536571	0.120029	0.175929	0	0.0124519	0.380992	0	0.00217839	0.00449698	0.00273888	0	0
TCGA.CJ.4894.01	low risk	0	0	0.0548027	0.386375	0	0	0	0.0556434	0.01455	0.0744508	0	0.118135	0.0155177	0	0.0739866	0.192673	0	0	0	0.0138656	0	0
TCGA.A3.3352.01	low risk	0	0.000909957	0.00685912	0.0450618	0	0.186596	0	0.0144894	0	0	0.0511281	0.0541883	0.100737	0	0.0702358	0.40212	0.000230731	0	0.0674437	0	0	0
TCGA.B0.5694.01	low risk	0	0	0.0583142	0.0228542	0	0.170771	0	0.00817485	0.00281776	0	0.063411	0.0813941	0.0531217	0.0256554	0.0520934	0.449488	0	0	0.0093893	0	0	0.00251501
TCGA.CZ.5467.01	low risk	0.00858895	0	0.08181	0.0887075	0	0.150983	0	0.0075739	0	0.0201172	0	0.00351966	0.0209681	0	0.104695	0.488526	0	0	0.0245111	0	0	0
TCGA.B0.4693.01	low risk	0.0161663	0	0.119812	0.261712	0	0.0996224	0	0.0197186	0.00741788	0	0	0.0560725	0.0863201	0	0.0615377	0.24565	0	0	0	0.0196676	0	0.00630312
TCGA.BP.4985.01	low risk	0.032494	0	0.00235432	0.0198703	0	0.172595	0	0.026545	0.0194712	0	0	0.0839351	0.0263856	0.0736053	0.0519094	0.293208	0	0.0126322	0	0.17549	0	0.00950475
TCGA.BP.4164.01	low risk	0.00351935	0	0.130538	0.17771	0	0.107239	0	0.0367409	0.0352758	0	0	0.064494	0.0665487	0	0.0913918	0.261545	0	0.005368	0.0102102	0	0	0.0094192
TCGA.BP.4341.01	low risk	0.0101196	0	0	0.194182	0	0.0882897	0	0.0417612	0	0	0.0786194	0.0766895	0.0792966	0	0.0179616	0.318342	0	0.00618908	0.0694044	0.0189969	0	0.000148117
TCGA.B0.5100.01	low risk	0.0239394	0	0.0472717	0.122407	0	0.0979142	0	0.000927234	0.011818	0	0.0301187	0.107366	0.0772401	0.0626301	0.0623253	0.287267	0	0	0.0636195	0	0	0.00515609
TCGA.BP.4981.01	low risk	0	0	0.0575505	0.195626	0	0.0873973	0	0.0883758	0.0209027	0.0340618	0	0.0671847	0.0404373	0	0.0512067	0.340608	0	0	0.0166495	0	0	0
TCGA.BP.4355.01	low risk	0.0201264	0	0.0290776	0.0958913	0	0.163778	0	0.0220577	0	0	0.0174789	0.0246729	0.0859346	0	0.0287881	0.489935	0	0.00703464	0.00826011	0.00696389	0	0
TCGA.B0.4706.01	low risk	0.0109174	0	0.0697079	0.438942	0	0.00266334	0	0.0307055	0.0106595	0.0350321	0.0389558	0.107066	0.0640531	0	0.0877704	0.0938303	0	0	0.00969674	0	0	0
TCGA.B0.4707.01	low risk	0	0	0.044751	0.497458	0	0	0.00228198	0.0988612	0.068543	0	0	0.113894	0.025603	0	0.0573374	0.0714787	0.000408086	0	0	0.0193843	0	0
TCGA.BP.4346.01	low risk	0	0	0	0.441981	0	0.047291	0	0.0509405	0.0368026	0.053169	0	0.10809	0.0163404	0	0.0766938	0.128312	0.00982336	0	0	0.0305561	0	0
TCGA.CW.5584.01	low risk	0	0.00056437	0.102558	0.0477573	0	0.132332	0	0.00257244	0.00153251	0	0.0050577	0.0254724	0.172621	0	0.0676197	0.407359	0	0	0.0345531	0	0	0
TCGA.CZ.5465.01	low risk	0.00102664	0	0.113529	0	0	0.261154	0	0.0132279	0	0	0	0.110969	0.0630252	0	0.0910181	0.265387	0	0.0024054	0	0.0765031	0.00175479	0
TCGA.B0.4713.01	low risk	0.00581135	0	0.034595	0.29759	0	0.161087	0	0.0387983	0.0357766	0.00783631	0	0.10413	0.0256516	0	0.0760463	0.207582	0	0	0.00509597	0	0	0
TCGA.B0.5099.01	low risk	0.00888181	0	0.0863401	0	0	0.2637	0	0.013644	0.0602458	0	0.0320655	0.0907676	0	0.112312	0.0902233	0.240762	0	0	0	0.00105811	0	0
TCGA.AK.3455.01	low risk	0	0	0.0607393	0.496114	0	0	0	0.0606728	0.0342551	0.155808	0	0.104363	0	0.00120299	0.0607202	0.024355	0	0	0	0.00177041	0	0
TCGA.B0.4848.01	low risk	0.00227381	0	0.0373555	0.213564	0	0.0830647	0	0.0197527	0.0103482	0.00950517	0	0.024191	0.0579675	0	0.0627634	0.46127	0	0	0.0122661	0	0	0.00567769
TCGA.B0.4694.01	low risk	0.00197092	0	0.0215719	0.265771	0	0	0	0.0393658	0.0251176	0.0982196	0	0.0288442	0.00195798	0.0621307	0.0685709	0.382308	0.00125435	0	0.00165396	0.000489845	0	0.000773593
TCGA.G6.A5PC.01	low risk	0	0	0.0090348	0.443967	0	0.0313332	0	0.0452774	0.051837	0.0228487	0	0.0688932	0.0211946	0	0.03156	0.273802	0	0	0.00025273	0	0	0
TCGA.CZ.5462.01	low risk	0.0117998	0	0.0734859	0.019096	0	0.145777	0	0.0657106	0	0	0	0.0591116	0.124398	0	0.0620225	0.173932	0	0.0161806	0	0.210373	0	0.0381125
TCGA.CZ.5461.01	low risk	0.00846485	0	0.0154478	0.0589078	0	0.325378	0	0.0156822	0.000694099	0.0122925	0	0.0254216	0.107959	0	0.102057	0.273935	0	0.000526544	0.053093	0	0	0.000139664
TCGA.CZ.5454.01	low risk	0.0124334	0	0.024005	0.0751486	0	0.124632	0	0.0154578	0	0	0	0.0340591	0.00856711	0.0378126	0.00550139	0.564645	0.0105233	0	0	0.0750815	0	0.0121327
TCGA.B0.5107.01	low risk	0	0	0.00106791	0.417867	0	0	0	0.0571757	0.0918742	0.0162415	0	0.0942792	0.0211429	0	0.0919106	0.191184	0.00101315	0	0	0.0162433	0	0
TCGA.B0.4841.01	low risk	0.00348844	0	0	0.273477	0	0.0977879	0	0.0102196	0.016496	0	0.025121	0.0858694	0.0681462	0	0.054946	0.310115	0	0.0168938	0.0374395	0	0	0
TCGA.B0.4828.01	low risk	0.0156478	0	0.0583221	0.181795	0	0.217611	0	0.0592893	0.0184002	0.0314389	0.0290211	0.0299467	0.115544	0	0.0515922	0.181929	0	0.000410066	0.00905253	0	0	0
TCGA.CJ.5678.01	low risk	0	0.00784153	0.0736482	0.299204	0	0.0465524	0	0.0400869	0.0600778	0.0687819	0	0.112856	0.0121184	0	0.11148	0.158673	0.00322325	0	0	0.00545602	0	0
TCGA.B2.5639.01	low risk	0	0.00693311	0.0986222	0.0523514	0	0.194373	0	0.0158558	0.0454783	0	0	0.0441213	0.0822581	0	0.0704982	0.3669	0.0172037	0	0	0	0	0.00540511
TCGA.B0.4846.01	low risk	0.0455418	0	0.0981946	0.17504	0	0.160318	0	0.0726402	0	0.0253794	0	0.0470241	0.0338995	0	0.0916529	0.234184	0	0	0	0.0115267	0	0.00459862
TCGA.CJ.4644.01	low risk	0	0	0.121602	0.28504	0	0.0499197	0	0.0041297	0.00632623	0.041822	0	0.0746775	0.072656	0	0.0483272	0.287895	0	0	0.00760544	0	0	0
TCGA.B0.4701.01	low risk	0	0.0108197	0.060241	0.151785	0	0.292246	0	0.0430045	0.0150653	0	0	0.0358564	0.0312136	0.00797266	0.0731174	0.241278	0	0	0.0374	0	0	0
TCGA.BP.4974.01	low risk	0.0456546	0	0.0176458	0.121972	0	0.193764	0	0.0621943	0	0.0112039	0	0.076517	0.0129691	0	0.059818	0.288054	0	0.00121202	0	0.106305	0	0.00269004
TCGA.CJ.4918.01	low risk	0.00702998	0	0.0387449	0.13211	0	0.138125	0	0.0313665	0.0179907	0	0	0.0392767	0.0460097	0	0.0706049	0.454712	0	0	0.00542401	0.0186065	0	0
TCGA.B0.5084.01	low risk	0.0428203	0	0.0459828	0.158947	0	0	0	0.0710412	0.0489195	0	0	0.0869749	0.0163628	0.100142	0.0311542	0.349415	0	0	0	0	0	0.0482412
TCGA.CW.6087.01	low risk	0	0.00161761	0.00175499	0.411745	0	0	0	0.0402059	0.0267939	0.014879	0	0.096751	0.0304698	0	0.147373	0.217832	0	0	0	0.00655966	0.00149107	0.0025281
TCGA.CJ.4638.01	low risk	0.00282808	0	0.136669	0.260543	0	0.104869	0	0.0366458	0.0916805	0	0	0.111519	0.0339725	0	0.0307294	0.182319	0	0	0.00822596	0	0	0
TCGA.B0.4845.01	low risk	0.0441647	0	0	0.0343735	0	0.362071	0	0.0225872	0.0028462	0	0.0279161	0.00820148	0.0946303	0	0.057523	0.298606	0	0	0.0398916	0	0	0.00718913
TCGA.CJ.5681.01	low risk	0.0354752	0	0.0307941	0.0218561	0	0.0805026	0	0	0.017886	0	0	0.024466	0.0499349	0.0248762	0	0.454485	0.227327	0.0122119	0.0200871	0	0	9.81e-05
TCGA.CJ.4887.01	low risk	0.000163575	0	0.0112147	0.350922	0	0	0	0.0389627	0.025422	0.0824738	0	0.0913888	0.039463	0	0.0621004	0.281583	0.000240035	0	0	0.0160167	0	4.97e-05
TCGA.CW.5580.01	low risk	0	0	0.0269214	0.0223487	0	0.18366	0	0.0217705	0	0	0	0.062393	0.119584	0	0.0427867	0.435562	0	0.0379666	0	0.036698	0	0.0103093
TCGA.CJ.4875.01	low risk	0	0	0.0331637	0.490625	0	0	0	0.0769679	0.0172915	0.0242826	0	0.139751	0.0176386	0	0.0154913	0.177331	0	0	0	0.0074568	0	0
TCGA.CW.5590.01	low risk	0.0247205	0	0.0415222	0.140942	0	0.127659	0	0.0482729	0	0.0449493	0	0.109555	0.00721229	0	0.150318	0.300208	0	0	0.00464065	0	0	0
TCGA.B0.4847.01	low risk	0.00150893	0	0.0254236	0.359152	0	0.0668037	0	0.0636067	0.050429	0.0765359	0	0.0926091	0.0522321	0	0.0774653	0.117454	0.00963128	0	0	0.00714863	0	0
TCGA.CJ.6028.01	low risk	0.0290514	0	0.0759533	0.262975	0	0.0879635	0.00547837	0.0349432	0	0.0910598	0	0.0391053	0	0.0279274	0.0641821	0.27234	0	0	0	0.00589878	0	0.00312116
TCGA.CJ.5680.01	low risk	0.0192526	0	0	0.0792004	0	0.157248	0	0.00845579	0	0	0	0.039239	0.170045	0	0.0271423	0.450219	0	0.0100276	0.031377	0	0	0.00779308
TCGA.BP.5178.01	low risk	0.0494068	0	0.0242374	0.0921981	0	0.207162	0	0	0.0638637	0	0.0155109	0.00332433	0.00844137	0.0510746	0.00622217	0.460925	0	0	0.00818204	0	0	0.00945173
TCGA.DV.A4VX.01	low risk	0	0	0.0385297	0.293267	0	0	0	0.08194	0.0197957	0.0284496	0	0.0615399	0.062498	0.0791313	0.0716791	0.194968	0	0.0438956	0	0.015923	0	0.00838384
TCGA.CZ.5987.01	low risk	0	0.00376582	0.0566123	0.102657	0	0.193243	0	0.0739843	0.0300725	0.0510667	0	0.00432893	0.0442069	0	0.0774001	0.333719	0	0	0.022127	0	0	0.00681594
TCGA.CZ.5455.01	low risk	0.0114004	0	0.0768156	0.321333	0	0	0.0043108	0.043571	0	0.0514447	0	0.0174634	0.0136803	0	0.0993711	0.34909	0	0	0.00281088	0	0	0.00870847
TCGA.B0.4819.01	low risk	0	0.00939662	0.054256	0.344064	0	0.0717083	0	0.104712	0.0276944	0.0407216	0	0.120686	0.0162534	0.00653733	0.040407	0.151404	0	0	0	0.0121583	0	0
TCGA.B0.4814.01	low risk	0.00486923	0.0168567	0.087032	0.126857	0	0.166466	0	0.0214082	0.00254703	0.00957037	0	0.0454293	0.025661	0	0.0448622	0.400478	0	0	0.0438433	0	0	0.0041202
TCGA.EU.5905.01	high risk	0.00507545	0	0.00968576	0.0952287	0	0.19104	0	0	0.0208327	0	0.0056984	0.0382951	0.00389658	0	0.0431279	0.474316	0	0.000252906	0.108321	0	0	0.00422991
TCGA.BP.5182.01	high risk	0	5.83e-05	0.0223875	0.0985421	0	0.15624	0	0.0077897	0.000855232	0.0153102	0	0.0611204	0.0171985	0.0437591	0.0568354	0.487709	0.00885914	0	0	0.023336	0	0
TCGA.A3.3326.01	high risk	0	0	0.0515088	0.0793559	0	0.184198	0	0.0236652	0.0271112	0.00380038	0	0.025152	0.0790555	0	0.0767988	0.326661	0.0536048	0	0.0688135	0	0	0.000274765
TCGA.CW.5588.01	high risk	0.0299967	0	0.0236	0.0730712	0	0.130776	0	0.00536262	0.00377452	0.00770764	0	0.0287423	0.0639721	0	0.0269288	0.58739	0	0	0.00154039	0.0101666	0	0.00697098
TCGA.DV.5568.01	high risk	0	0	0.0543276	0.251531	0	0.0204688	0	0.031319	0.0263244	0.0680131	0	0.0374983	0	0.171476	0.0367135	0.297643	0	0	0.00468572	0	0	0
TCGA.BP.5196.01	high risk	0	0	0.0564757	0.311265	0	0.0178699	0	0.105871	0.0282476	0.0182614	0	0.122681	0.0149989	0.00150176	0.0348793	0.228719	0	0	0	0.0566975	0	0.00253159
TCGA.BP.5175.01	high risk	0	0	0.0560856	0.308702	0	0.0808712	0	0.0530294	0.0658067	0.0452503	0	0.0639151	0.0135929	0	0.0288683	0.264284	0	0	0.00316398	0	0	0.0164307
TCGA.CJ.5671.01	high risk	0.00416165	0	0.0141972	0.125312	0	0.200683	0	0.00279216	0.0212322	0	0	0.0323241	0	0.0282807	0.0269523	0.51571	0	0	0.0283545	0	0	0
TCGA.B0.5399.01	high risk	0	0.00384709	0.0386605	0.100647	0	0.315723	0	0.00356309	0.0276375	0	0	0.0940102	0.0247141	0	0.0656177	0.270379	0.0308981	0	0.0243029	0	0	0
TCGA.B8.5551.01	high risk	0	0.0147152	0.0529175	0.216489	0	0.0521637	0	0.0448659	0.0218364	0	0	0.0387119	0.0818051	0	0.085653	0.389084	0.0017591	0	0	0	0	0
TCGA.BP.5169.01	high risk	0	0.0212973	0.196737	0.161993	0	0.121254	0	0.0409547	0.07689	0	0	0.0609528	0.00503735	0.0367688	0.0446173	0.207711	0	0	0.0257864	0	0	0
TCGA.G6.A8L7.01	high risk	0	0.0146298	0	0.388914	0	0	0	0.125291	0.110496	0	0	0.144674	0.0293528	0	0.0371629	0.131412	0	0	0.0180674	0	0	0
TCGA.BP.5001.01	high risk	0	0.00133083	0.132864	0.277746	0	0	0	0.132013	0.0115005	0.0104021	0	0.148626	0.0102721	0	0.0625006	0.205395	0	0.000404084	0	0.00694451	0	0
TCGA.CJ.6031.01	high risk	0	0.00229729	0.0527331	0.182166	0	0.0912306	0	0.00952902	0.0212918	0.0175001	0	0.0422287	0	0.0126024	0.0487154	0.472686	0	0	0.0368945	0	0	0.0101255
TCGA.BP.5000.01	high risk	0	0.0061257	0.0813503	0.223472	0	0.101796	0	0.111151	0.0105652	0.0782809	0	0.0778874	0.0067448	0	0.0532013	0.244953	0	0	0.00181368	0.00170272	0	0.000955404
TCGA.BP.4992.01	high risk	0	0.000751278	0.0327278	0.279831	0	0.126512	0	0.17643	0.0664164	0	0	0.0503322	0.0167678	0	0.0444705	0.192616	0	0	0	0.0131445	0	0
TCGA.B8.A54I.01	high risk	0.00938695	0.0482463	0.14903	0.0938093	0	0.14206	0.0334538	0	0.0536008	0	0.0154079	0.0318338	0.0301501	0	0.00196103	0.312866	0.00796076	0.0103629	0.0556041	0	0	0.00426571
TCGA.B8.A8YJ.01	high risk	0.0463269	0	0.0272255	0.0624933	0	0.253801	0.0111797	0	0	0	0.0421013	0	0.0528939	0	0.0159932	0.402042	0	0	0.0857017	0	0	0.00024171
TCGA.CZ.5456.01	high risk	0.0188449	0	0.0344244	0.0987255	0	0.295151	0	0.0376728	0	0.00552695	0	0.0304169	0.0411245	0.011626	0.0189357	0.376047	0	0	0	0.0274988	0	0.00400576
TCGA.BP.4960.01	high risk	0.00245808	0.00825833	0.0369967	0.0880596	0	0.097595	0	0.0277585	0.0351968	0	0.00814661	0.0347827	0.154046	0.0820626	0.0145329	0.305869	0	0.00478275	0	0.0994538	0	0
TCGA.BP.5199.01	high risk	0.00935202	0	0.0368491	0.400788	0	0.0407148	0	0.0494364	0.0173131	0.134334	0	0.107825	0	0	0.047502	0.139829	0.00173125	0	0	0.014326	0	0
TCGA.CJ.4642.01	high risk	0.11011	0	0.00148844	0.238155	0	0.00117551	0	0.0334081	0.0274116	0	0	0.0718042	0.0552268	0	0.0169454	0.358891	0.00308619	0	0.0822985	0	0	0
TCGA.A3.3316.01	high risk	0.0145765	0	0.0104181	0.0373601	0	0.0495281	0	0.0314943	0.00565769	0.0132897	0	0.0456811	0.091	0.0863611	0.0273347	0.500158	0	0	0	0.0724401	0	0.0147004
TCGA.CJ.4912.01	high risk	0	0.00206488	0.133213	0.124003	0	0.121829	0	0.0411359	0.0404335	0.00883418	0	0.0567623	0.0361799	0	0.00825623	0.4222	0	0	0.00106046	0.000937922	0	0.0030895
TCGA.BP.5191.01	high risk	0	0.00741189	0.0217434	0.124288	0	0.370951	0	0.0379908	0.0506901	0	0	0.0652373	0.0126385	0.0151729	0.0687468	0.223369	0	0	0.00176001	0	0	0
TCGA.B8.4620.01	high risk	0.0333154	0	0.0225228	0	0	0.234306	0	0.00687742	0.0179107	0	0.0442237	0	0.103585	0.00529992	0.0206052	0.335871	0	0.0495407	0	0.0106732	0	0.115269
TCGA.B8.5550.01	high risk	0.0165338	0	0.0291422	0.14455	0	0.117687	0	0	0.0259377	0	0	0.0251837	0.0188859	0.040995	0.0592006	0.494093	0.000423254	0	0.0245568	0	0	0.00281058
TCGA.B8.5163.01	high risk	0	0	0.0488677	0.185894	0	0.152062	0	0.0455378	0.0308795	0.0404003	0	0.0589462	0.0488098	0	0.0496715	0.327675	0	0	0	0.00836741	0	0.00288944
TCGA.CJ.4873.01	high risk	0	0	0.0155865	0.237236	0	0.162745	0	0.0261769	0.0135857	0.00694253	0	0.0526009	0.0219327	0.0454136	0.0539378	0.349542	0.00107263	0	0.0132291	0	0	0
TCGA.B8.5158.01	high risk	0.00882457	0	0.0459407	0.190028	0	0.145513	0	0.0208733	0.015966	0	0	0.014862	0.0995175	0	0.10546	0.241668	0.0649784	0	0.00830281	0	0	0.0380651
TCGA.BP.4761.01	high risk	0	0.0124144	0.12262	0.277204	0	0.0486842	0	0.156758	0.0190312	0.0172657	0	0.114242	0.0133823	0	0.0490731	0.158878	0	0	0.0104256	2.16e-05	0	0
TCGA.BP.4167.01	high risk	0.000657738	0	0.0125743	0.218347	0	0.116672	0	0.0476875	0.0105521	0.0870629	0	0.0928183	0	0	0.0463866	0.356263	0	0	0	0.00982204	0	0.00115678
TCGA.CJ.4881.01	high risk	0	0	0.0570502	0.14112	0	0.236403	0	0.0232882	0.0132305	0.00880188	0	0.0832258	0.0468926	0.00174573	0.0377373	0.305811	0	0	0.0224481	0	0	0.0222458
TCGA.B0.5709.01	high risk	0.00270823	0.0095976	0.0609361	0.176714	0	0.239482	0	0.0118575	0.0117851	0	0	0.044797	0.0568094	0	0.112033	0.238849	0.00454887	0	0.0286143	0	0	0.00126735
TCGA.CJ.4882.01	high risk	0.0114563	0.0299374	0.0801937	0.171185	0	0.247111	0	0.0689571	0.0517599	0.00835825	0	0.0543314	0.011936	0	0.064295	0.160564	0.00177808	0	0.0363226	0	0	0.00181418
TCGA.BP.4983.01	high risk	0	0	0.0348506	0.336674	0	0.0577572	0	0.0571159	0.0481988	0	0	0.0880668	0.00841232	0.0728121	0.0559931	0.220628	0.00951121	0	0	0.00785018	0	0.00212915
TCGA.A3.3308.01	high risk	0.0195747	0	0.0394448	0.0790505	0	0.135166	0	0.00661264	0.0169863	0	0.00583986	0.00365809	0.0542796	0.0375188	0.0793438	0.475054	0	0	0.0474709	0	0	0
TCGA.B0.5097.01	high risk	0.0213258	0	0.00601703	0.0322341	0	0.203357	0.0107074	0	0.0150651	0	0	0	0.00148342	0.227814	0.0424419	0.409797	0	0	0.0278244	0	0	0.00193267
TCGA.BP.5198.01	high risk	0.0205394	0	0.0362079	0.112308	0	0.236984	0.0310635	0	0.00713794	0	0.0236652	0	0.0193912	0.138662	0.0257366	0.343935	0	0	0.000650789	0	0	0.00371852
TCGA.BP.4345.01	high risk	0	0	0.00931613	0.0442218	0	0.244067	0	0.0147809	0.00727483	0	0	0.029291	0.0124895	0.196605	0.0497274	0.353527	0	0	0.0386999	0	0	0
TCGA.CJ.4890.01	high risk	0.0092364	0	0.03084	0.262613	0	0.0524087	0	0.0155633	0.00128724	0.0425627	0	0.0300399	0	0.0423368	0.053477	0.436297	0.00159332	0	0.0217449	0	0	0
TCGA.BP.4988.01	high risk	0.480103	0	0.0227809	0.0993157	0	0.0792754	0	0.0254678	0.00230963	0.010914	0.00619025	0.0143605	0.00328484	0	0.0548261	0.197672	0	0	0	0.00349971	0	0
TCGA.B0.5083.01	high risk	0.000246195	0.00156918	0.0126994	0.106051	0	0.17498	0	0.00135132	0	0	0	0.0465429	0.0110925	0.0524635	0.0444806	0.510033	0.00787607	0	0.0306152	0	0	0
TCGA.BP.4763.01	high risk	0.030467	0	0.0613154	0.0899354	0	0.188832	0	0.0502471	0	0.0592277	0.00345507	0	0.0308741	0	0.140269	0.324889	0	0	0.0204878	0	0	0
TCGA.BP.4762.01	high risk	0.00793233	0.0174789	0.0318954	0.104168	0	0.199701	0	0	0.0101885	0.0107457	0	0.0395578	0.0288526	0	0.032217	0.428859	0	0	0.0874734	0	0	0.000930469
TCGA.CJ.6027.01	high risk	0	0	0.0238625	0.280473	0	0	0	0.0720395	0.00831384	0.100306	0	0.100635	0	0.0508725	0.130704	0.2323	0	0	0	0.000494167	0	0
TCGA.B0.4837.01	high risk	0.0253137	0	0.00168333	0.0674434	0	0.126321	0	0.0028573	0.0427295	0	0	0.0430198	0.0325508	0.318038	0.0216687	0.28223	0	0	0.0361441	0	0	0
TCGA.B0.5088.01	high risk	0.0153389	0	0.0475171	0.108977	0	0.171438	0	0.0179852	0.00301302	0.00404344	0	0.105293	0	0.0671817	0.0285771	0.406236	0	0	0	0.0243989	0	0
TCGA.CJ.4920.01	high risk	0.0374463	0	0.00449009	0.053556	0	0.189669	0	0.0400339	0.0070758	0	0	0.0434034	0.0979953	0	0.0332708	0.424016	0	0	0	0.0690435	0	0
TCGA.BP.5009.01	high risk	0	0	0.0437679	0.275981	0	0.0622111	0	0.0555577	0.0301632	0.0332972	0	0.050515	0.0728442	0	0.0421136	0.308873	0	0	0	0.024545	0	0.00013124
TCGA.A3.3346.01	high risk	0.00116423	0	0.0040252	0.103737	0	0.0919461	0.00321708	0.0288305	0.0209208	0	0	0.0372475	0.0712798	0.0677906	0.0676682	0.458558	0	0	0	0.0136359	0	0.0299787
TCGA.CZ.5469.01	high risk	0	0	0.0805122	0.112188	0	0.154632	0	0.0208673	0.00500422	0.00653362	0	0.0718083	0.0377322	0.0439956	0.016243	0.432657	0	0	0.0178277	0	0	0
TCGA.BP.4169.01	high risk	0.0471487	0	0.0323241	0.0776166	0	0.173523	0	0.0156087	0.00286259	0.00263084	0	0.03024	0.100032	0	0.100075	0.220084	0.00498702	0	0	0.161675	0	0.0311923
TCGA.BP.4342.01	high risk	0.0404857	0	0	0.0752921	0	0.302043	0	0.0601421	0.00296107	0	0.0027391	0.046778	0.0469571	0	0.0859024	0.320344	0.00385394	0	0.0125012	0	0	0
TCGA.CZ.4858.01	high risk	0	0.000735852	0.0205177	0.350985	0	0	0.0764126	0.0573135	0.0520573	0	0	0.0571178	0.0249729	0.0391725	0.0710264	0.239264	0	0	0	0.00852065	0	0.00190361
TCGA.B0.4822.01	high risk	0	0.00207238	0.03353	0.216923	0	0.132068	0	0.0173795	0.0494255	0	0	0.0773236	0.00547222	0	0.0297573	0.400678	0	0	0.0353704	0	0	0
TCGA.A3.3347.01	high risk	0.00678945	0	0.017303	0.0757554	0	0.11537	0	0.0277432	0.00607064	0.0173019	0	0.00559199	0	0.194212	0.0556092	0.44925	0.000794235	0	0.0157217	0	0	0.0124879
TCGA.BP.4343.01	high risk	0.00441247	0	0.0304724	0.0912918	0	0.164568	0	0.0147628	0.0088315	0.091688	0	0.0172363	0.0301954	0.05695	0.108821	0.335202	0.00306838	0	0.0424994	0	0	0
TCGA.B0.4696.01	high risk	0.00234303	0	0.00214836	0	0	0.264131	0	0.0161752	0.0211064	0	0.0177633	0.0028189	0.0338031	0.395231	0.000236416	0.227916	0	0	0.0163274	0	0	0
TCGA.B0.5085.01	high risk	0	0	0.0368581	0.221531	0	0.0885322	0	0.0195554	0	0	0.0693609	0.104386	0.0265982	0	0.0698423	0.293982	0	0	0	0.0693541	0	0
TCGA.B0.4811.01	high risk	0	0.00314902	0.070625	0.13995	0	0.262365	0	0.0239501	0.0175343	0	0	0.100294	0.033967	0	0.105103	0.207734	0	0	0.0353281	0	0	0
TCGA.B0.4843.01	high risk	0.0149931	0	0.00786232	0.0579258	0	0.196876	0	0.0383367	0.0836287	0	0	0.0719118	0.0851354	0.13811	0.0196093	0.244563	0	0.00817554	0	0.0328726	0	0
TCGA.B0.5095.01	high risk	0.0496723	0	0.0810825	0.180292	0	0.0880138	0	0.045005	0.0153096	0	0	0.100645	0.055884	0	0.0470819	0.30974	0	0	0.00365862	0.00984368	0	0.0137715
TCGA.B0.4842.01	high risk	0	0.00133252	0.0134906	0.203942	0	0.131893	0	0.0356649	0.103038	0.013662	0	0.0597533	0.0356565	0.05163	0.0451101	0.263042	0	0	0.0284367	0	0	0.013349
TCGA.BP.5010.01	high risk	0.00223039	0	0.0265056	0.180615	0	0.252684	0	0.0369391	0	0.0665687	0	0.041442	0	0.0819917	0.0516827	0.231076	0	0	0	0.0282651	0	0
TCGA.AK.3426.01	high risk	0	0	0.00164529	0.360804	0	0	0	0.0630623	0.0738639	0.10607	0	0.0712881	0.00495561	0.0235539	0.0761806	0.21638	0.00216041	0	3.58e-05	0	0	0
TCGA.B0.4810.01	high risk	0.000913578	0	0.0371205	0.299281	0	0.0400905	0	0.0678286	0.0161176	0.0849041	0	0.12144	0.0188883	0	0.0567545	0.248178	0	0	0	0.00848319	0	0
TCGA.B0.5096.01	high risk	0.00246736	0	0.0955201	0.00949918	0	0.132998	0	0.054596	0	0	0	0.0467938	0.0684301	0	0.0268018	0.455698	0	0	0	0.0739784	0	0.0332168
TCGA.B0.4849.01	high risk	0	0	0.0243457	0.119716	0	0.141836	0	0.0485422	0.0154333	0	0.0335718	0.00539822	0.110567	0	0.0734874	0.374306	0	0	0.0527965	0	0	0
TCGA.CW.6097.01	high risk	0.0557421	0	0.0678459	0.121386	0	0.319822	0	0	0.00792799	0	0	0.0356637	0.030591	0	0.0716464	0.255515	0	0	0.0299611	0	0	0.00389867
TCGA.B0.4815.01	high risk	0	0	0.127902	0.317093	0	0	0	0.0781857	0.0221264	0.0649184	0	0.0680605	0	0	0.110187	0.19941	0.00654862	0	0.00190648	0	0	0.00366225
TCGA.B0.5081.01	high risk	0	0.00843348	0.0720915	0.172858	0	0.221628	0	0.0824158	0.0387504	0.0462518	0	0.0562628	0.0327746	0	0.0806559	0.181856	0	0	0.00162691	0.00439553	0	0
TCGA.BP.4799.01	high risk	0.00132913	0	0.124079	0.269185	0	0.0552431	0.0119095	0.0683177	0.0142038	0.0454695	0	0.0600285	0	0.0414475	0.0378888	0.204959	0	0	0	0.0659397	0	0
TCGA.B0.4821.01	high risk	0	0	0.0468553	0.285114	0	0.049005	0	0.0782557	0.0110049	0	0.000821396	0.147032	0	0.261356	0.0376568	0.0828987	0	0	0	0	0	0
TCGA.B0.4827.01	high risk	0	0	0.0738488	0.221684	0	0.0888598	0	0.0285068	0.00448017	0.00877617	0	0.037367	0.0460819	0	0.0561391	0.428447	0	0	0	0.0015946	0	0.00421425
TCGA.BP.4337.01	high risk	0.00294561	0.0155195	0.0778757	0.0864497	0	0.217145	0	0.0205122	0.0321159	0	0	0.0430448	0.022906	0	0.0601261	0.322539	0	0	0.0980373	0	0	0.000783788
TCGA.B0.5109.01	high risk	0.0225288	0	0.093097	0.358599	0	0.0105846	0.0809683	0.0607524	0	0	0	0.0870681	0.0445243	0	0.0793246	0.0939221	0.0111026	0	0	0.0443293	0	0.0131987
TCGA.B0.4813.01	high risk	0.00636367	0	0.0264432	0.0380874	0	0.116037	0	0.0257899	0.0388973	0.0250254	0	0	0.0625768	0.157372	0.00493517	0.424686	0	0.000941866	0	0.0728452	0	0
TCGA.CJ.5679.01	high risk	0.0191275	0	0.0308316	0.106553	0	0.0849987	0	0.00409885	0.0230261	0	0	0.0331812	0	0.485926	0.00826742	0.180952	0	0.00285696	0.0201809	0	0	0
TCGA.B0.4817.01	high risk	0	0.0246545	0.0477897	0.0485308	0	0.133256	0	0.0472859	0.00220316	0.0305706	0	0.0751186	0	0.00631497	0.0435352	0.141627	0	0	0.00419339	0	0	0.39492
TCGA.CJ.4891.01	high risk	0	0.00284982	0.00930816	0.0630855	0	0.0959256	0	0.0100975	0.0292619	0	0	0.0641261	0.245496	0.0141633	0.0382675	0.377884	0	0.0369083	0.00704889	0	0	0.00557781
TCGA.B0.5092.01	high risk	0.0111404	0	0.0195867	0.399588	0	0.00521005	0	0.0743247	0.0349955	0.117985	0	0.147113	0	0	0.0681553	0.100622	0.0070639	0	0	0.0142157	0	0
TCGA.B0.4691.01	high risk	0	0.00691564	0.103509	0.28468	0	0.0194412	0	0.09883	0.0209733	0.0425533	0	0.138943	0.01629	0	0.0726453	0.151679	0	0	0	0.0435412	0	0
TCGA.G6.A8L6.01	high risk	0	0.0148522	0.0920716	0.11777	0	0.0653327	0	0.012346	0.0523731	0.0432085	0	0.0274948	0.199721	0	0.0390541	0.331701	0	0	0.00407471	0	0	0
TCGA.CJ.4637.01	high risk	0	0.0101487	0.0719091	0.355752	0	0	0.00725297	0.071293	0.042231	0.0890808	0	0.0669091	0.0217035	0	0.120111	0.13194	0	0	0	0.0116687	0	0
TCGA.CJ.4868.01	high risk	0	0	0.058505	0.194517	0	0.13917	0	0.0433511	0.0183777	0	0	0.0117644	0.0333097	0.0346598	0.0727483	0.375809	0	0	0.00646313	0.0024805	0	0.00884466
TCGA.BP.4335.01	high risk	0.0284419	0	0.115058	0.2169	0	0.113351	0	0.0923047	0.00581293	0.00749227	0	0.095507	0.00674464	0	0.129784	0.169945	0	0	0	0.0186587	0	0
TCGA.CZ.4857.01	high risk	0.00177058	0	0.0358885	0.113848	0	0.143105	0	0.0441688	0.0237905	0	0	0.0511259	0.0762454	0.0058864	0.0749096	0.399638	0	0	0.0104919	0	0	0.0191311
TCGA.B0.5080.01	high risk	0.0528673	0	0.128258	0.257126	0	0.148192	0	0	0.0407838	0	0	0.0612794	0.0168972	0	0.0267307	0.230298	0	0	0.0364368	0	0	0.00113068
TCGA.B8.4143.01	high risk	0.000703728	0	0.0485171	0.295985	0	0	0.0328343	0.0473303	0.0225341	0.0553328	0	0.0506651	0.00196874	0.0332666	0.118149	0.260551	0	0	0	0.0316207	0	0.000541091
TCGA.BP.4771.01	high risk	0.000269872	0	0.00472683	0.498229	0	0	0	0.0342965	0.0395567	0.0656079	0	0.143242	0.0125122	0	0.0506137	0.136193	0.00102105	0	0	0.012924	0	0.000807582
TCGA.BP.4787.01	high risk	0.0144451	0	0.0275724	0.0427689	0	0.129885	0	0.0194562	0	0.0322898	0	0.0505953	0.0651422	0	0.0420897	0.485732	0	0	0	0.0610071	0	0.0290162
TCGA.CJ.6033.01	high risk	0.0139619	0	0.027269	0.145952	0	0.079365	0	0.00712724	0.0680808	0	0	0.0424221	0.120818	0.0714466	0.0431353	0.369142	0	0	0.0112803	0	0	0
TCGA.B0.4703.01	high risk	0.0116825	0	0.0517042	0.211365	0	0.122542	0	0.081095	0.00954081	0	0	0.0441854	0.0686635	0	0.106756	0.280346	0	0	0.0121186	0	0	0
TCGA.B0.4712.01	high risk	0	0.00561988	0.0315604	0.128061	0	0.160872	0	0.0256772	0.0410667	0.0270702	0	0.0872696	0.0334342	0	0.119225	0.328019	0.00287134	0	0	0.00902513	0	0.000227698
TCGA.B0.4844.01	high risk	0.0124888	0	0.0689836	0.236696	0	0.142089	0	0.0432562	0.0527593	0.00513176	0	0.0407323	0.0373037	0.00217318	0.0816035	0.264887	0	0	0.00920667	0	0	0.00268841
TCGA.CJ.4888.01	high risk	0	0.000484631	0.0576815	0.374747	0	0.0629851	0.00906592	0.0359197	0.00592523	0.0801437	0	0.0478167	0.0102019	0	0.0826257	0.223669	0.00181287	0	0	0.00258114	0	0.00434039
TCGA.CJ.4641.01	high risk	0	0	0.0112414	0.271356	0	0.0957838	0	0.0667758	0.0224231	0.0437886	0	0.0800355	0.0260091	0	0.0968642	0.23732	0.0257619	0	0.0226407	0	0	0
TCGA.CJ.4895.01	high risk	0.0146204	0	0.00227736	0.119022	0	0.113815	0	0.0607714	0.00137702	0.00840196	0	0.0680074	0.101748	0	0.0634911	0.427392	0	0	0	0.0190771	0	0
TCGA.CJ.4923.01	high risk	0.00338048	0.00205844	0.0411982	0.199478	0	0.108257	0	0.103764	0.0647969	0	0	0.0876351	0.0121651	0.114773	0.0861104	0.168918	0	0	0.00746496	0	0	0
TCGA.CJ.5677.01	high risk	0	0	0.0537607	0.0629523	0	0.0793512	0	0.0128267	0.00558127	0.0280658	0	0.0342498	0.0615526	0.0999981	0.0332978	0.51898	0	0	0.00821416	0	0	0.00116948
TCGA.B0.5094.01	high risk	0	0	0.0824226	0.15981	0	0.0336858	0	0.0912567	0.0256903	0.00127229	0	0.110347	0.0182149	0.0547256	0.0519904	0.315466	0.00312997	0	0.0413773	0	0	0.0106109
TCGA.BP.4352.01	high risk	0	0	0.0636243	0.0849398	0	0.170794	0	0.0230637	0.0605637	0	0	0.109684	0.0281376	0	0.080009	0.362438	0	0	0.0167458	0	0	0
TCGA.B0.4714.01	high risk	0	0	0.0113384	0.39818	0	0	0	0.0280783	0.051676	0.0805921	0	0.125011	0.0152573	0	0.0695418	0.213617	0	0	0.0034245	0.00328312	0	0
TCGA.B0.4836.01	high risk	0.0151702	0	0.0469131	0.247626	0	0.13863	0	0.0400247	0.0544832	0.00403488	0	0.0295269	0.0121137	0.0294627	0.111795	0.24358	0.00378927	0	0.02285	0	0	0
TCGA.B0.4697.01	high risk	0.00491671	0.0498036	0.121119	0.295847	0	0.129549	0	0.0616996	0.0567184	0	0	0.0729717	0.0154805	0.000195429	0.0957896	0.0853977	0	0	0.0105115	0	0	0
TCGA.CZ.5468.01	high risk	0	0	0.0283555	0.113657	0	0.0713059	0	0.0181612	0.036195	0.0126497	0.000697228	0.042631	0	0.181756	0.0257228	0.457999	0	0	0	0.00769598	0	0.00317274
TCGA.BP.4770.01	high risk	0.0193026	0	0	0.122746	0	0.116102	0.0210293	0.0019005	0.00200699	0.00557254	0	0	0	0.280483	0.0127645	0.399291	0	0	0.0188006	0	0	0
TCGA.B0.4690.01	high risk	0.00646988	0	0.0268907	0.17709	0	0.110346	0.0143441	0.0448227	0.0161682	0	0	0.0745586	0.0663473	0	0.0792978	0.312195	0	0	0	0.0400568	0	0.0314136
TCGA.B0.4699.01	high risk	0	0.00139593	0.0554216	0.376911	0	0	0	0.0488788	0.0265637	0.0117033	0	0.0958344	0.00269067	0.00963194	0.0537047	0.292045	0	0	0	0.008099	0.0171201	0
TCGA.B0.4688.01	high risk	0	0.000738001	0.0036041	0.0424708	0	0.18177	0.0262692	0	0.00229894	0	0	0.0669149	0.122534	0	0.00375137	0.48206	0	0.013385	0.0542035	0	0	0
TCGA.BP.4354.01	high risk	0	0	0.0198987	0.0727289	0	0.031789	0.0160177	0	0.0190821	0	0.00657755	0.00483828	0.175959	0	0.0423988	0.513598	0.00306839	0	0	0.0163998	0	0.0776442
TCGA.CJ.4900.01	high risk	0.00320272	0	0.138115	0.239981	0	0.12022	0	0.0535543	0.0306117	0.0228553	0	0.0406053	0.0230087	0	0.0543103	0.256491	9.96e-05	0.00295644	0.0106247	0	0	0.00336348
TCGA.B0.4698.01	high risk	0	5.64e-05	0.00676054	0.387565	0	0	0.0737946	0.0573832	0	0.0597102	0	0.0967737	0	0	0.0590961	0.194646	0	0	0	0.0459833	0	0.0182309
TCGA.CZ.4860.01	high risk	0	0	0.0378136	0.0771029	0	0.203126	0	0.0281738	0.034881	0.023022	0	0.0402567	0.022173	0	0.0711853	0.457864	0	0	0	0.00400829	0	0.00039325
TCGA.B0.4700.01	high risk	0.00680034	0	0.0240561	0.273569	0	0.0369526	0	0.0828509	0.023398	0.0721171	0	0.0829372	0	0.0825719	0.116898	0.189513	0	0	0	0.00833576	0	0
